# Supplementary material for: 1-Acryloyl-2,6-bis­(4-chloro­phen­yl)-3,5-dimethyl­piperidin-4-one
Source: Acta Crystallogr Sect E Struct Rep Online. 2009 Apr 8;65(Pt 5):o1001. doi: 10.1107/S1600536809010472 (PMC2977691; doi:10.1107/S1600536809010472)
Supplement: Supplementary file 2 [file e-65-o1001-Isup2.hkl]

# 
# h,k,l, Fc-squared, Fo-squared, sigma(Fo-squared) and status flag 
# 
data_I
_shelx_title ' cpc' 
_shelx_refln_list_code          4 
_shelx_F_calc_maximum      131.95 
_exptl_crystal_F_000       840.00 
_reflns_d_resolution_high  0.8400 
 
loop_ 
 _symmetry_equiv_pos_as_xyz 
 'x, y, z' 
 '-x, y+1/2, -z+1/2' 
 '-x, -y, -z' 
 'x, -y-1/2, z-1/2' 
 
_cell_length_a    10.2410 
_cell_length_b    19.5070 
_cell_length_c    10.9760 
_cell_angle_alpha  90.000 
_cell_angle_beta  112.567 
_cell_angle_gamma  90.000 
 
_shelx_F_squared_multiplier     1.000 
 
loop_ 
 _refln_index_h 
 _refln_index_k 
 _refln_index_l 
 _refln_F_squared_calc 
 _refln_F_squared_meas 
 _refln_F_squared_sigma 
 _refln_observed_status 
   3   0   0      566.75      617.79     14.78 o 
   4   0   0      406.91      433.38      8.50 o 
   5   0   0      457.91      454.82     13.07 o 
   6   0   0      166.39      149.45      4.99 o 
   7   0   0      485.96      473.04     10.50 o 
   8   0   0       12.32       10.90      3.18 o 
   9   0   0       44.72       40.00      4.22 o 
  10   0   0       21.82       19.24      4.31 o 
  11   0   0        2.59        3.34      4.03 o 
   2   1   0     2717.23     2631.93     29.16 o 
   4   1   0       41.76       33.39      1.59 o 
   5   1   0     3656.38     3424.06     41.26 o 
   6   1   0      118.36      127.62      3.26 o 
   7   1   0       13.79       19.31      2.39 o 
   8   1   0      185.63      184.63      4.81 o 
   9   1   0        1.65       -0.69      2.42 o 
  10   1   0       32.59       30.15      3.42 o 
  11   1   0        8.48        8.75      3.41 o 
   1   2   0     3969.71     3912.97     59.60 o 
   2   2   0     4839.67     4618.82     55.81 o 
   3   2   0      883.90      811.64      9.55 o 
   4   2   0      144.37      155.75      6.18 o 
   5   2   0        3.68        6.16      1.46 o 
   6   2   0        7.63        8.84      1.67 o 
   7   2   0      319.89      306.24      6.61 o 
   8   2   0      364.79      399.15      7.97 o 
   9   2   0        0.58       -0.13      3.40 o 
  10   2   0        0.43       -2.16      3.19 o 
  11   2   0       15.69       19.67      3.26 o 
   1   3   0     4914.84     4652.49     63.01 o 
   2   3   0      472.70      452.21      6.32 o 
   3   3   0     1713.40     1668.07     18.55 o 
   4   3   0      599.07      565.76      8.33 o 
   5   3   0      227.00      238.60      4.35 o 
   6   3   0       71.99       62.61      2.93 o 
   7   3   0      101.91      112.28      3.48 o 
   8   3   0      167.38      161.20      5.23 o 
   9   3   0        1.52        9.54      3.57 o 
  10   3   0        0.09       -0.70      2.65 o 
  11   3   0        1.74        2.80      2.98 o 
   1   4   0      459.11      466.12      7.62 o 
   2   4   0     1785.04     1748.61     24.61 o 
   3   4   0      530.51      528.43      7.66 o 
   4   4   0     5524.27     5289.52    195.93 o 
   5   4   0      772.33      740.08      9.29 o 
   6   4   0      734.18      780.97     11.90 o 
   7   4   0       18.75       13.82      1.92 o 
   8   4   0      123.24      136.23      4.13 o 
   9   4   0       24.98       23.52      2.61 o 
  10   4   0        0.68       -1.26      5.76 o 
  11   4   0        6.01       19.00      5.03 o 
   2   5   0     4658.90     4462.08     50.07 o 
   3   5   0       50.54       56.51      1.74 o 
   4   5   0      111.19      135.95      3.46 o 
   5   5   0        3.24        1.71      2.22 o 
   6   5   0        0.02        1.09      1.81 o 
   7   5   0        5.90        4.61      3.64 o 
   8   5   0      105.70      106.06      3.71 o 
   9   5   0       37.06       32.81      8.19 o 
  10   5   0       40.40       37.00      4.77 o 
   0   6   0     6253.84     6228.05    184.77 o 
   1   6   0     2785.91     2793.48     38.81 o 
   2   6   0     1866.93     1753.03     28.12 o 
   3   6   0       10.47        8.88      0.95 o 
   4   6   0      737.21      644.00     10.84 o 
   5   6   0     1015.68     1038.92     12.70 o 
   6   6   0       12.24       11.41      1.95 o 
   7   6   0      409.80      390.34      6.74 o 
   8   6   0       26.31       35.97      4.71 o 
   9   6   0       96.14       88.78      5.16 o 
  10   6   0        0.00       -2.30      2.92 o 
   1   7   0     3415.85     3620.27     42.73 o 
   2   7   0     1426.17     1431.12     15.67 o 
   3   7   0        2.76        3.43      1.90 o 
   4   7   0      361.74      363.82      9.03 o 
   5   7   0        1.73        0.56      1.19 o 
   6   7   0       23.53       25.02      1.96 o 
   7   7   0       43.00       48.56      3.13 o 
   8   7   0        0.09        0.63      4.48 o 
   9   7   0        9.67        8.78      3.04 o 
  10   7   0       39.26       32.37      3.36 o 
   0   8   0     3511.69     3604.09     79.67 o 
   1   8   0      356.35      353.51      4.61 o 
   2   8   0      219.18      233.16      3.27 o 
   3   8   0      102.49      124.17      8.12 o 
   4   8   0        9.84        8.10      1.25 o 
   5   8   0       13.94       12.22      1.38 o 
   6   8   0        5.08        8.13      1.57 o 
   7   8   0      119.06      133.10      4.79 o 
   8   8   0       30.38       27.82      5.57 o 
   9   8   0        6.68        9.60      2.33 o 
  10   8   0        9.67        8.66      2.57 o 
   1   9   0     1210.55     1307.00     22.44 o 
   2   9   0      185.16      167.57      3.23 o 
   3   9   0      964.02      904.53     13.99 o 
   4   9   0      581.81      605.02      8.51 o 
   5   9   0      445.76      471.04     17.61 o 
   6   9   0      157.26      165.81      6.21 o 
   7   9   0       90.30       77.56      3.23 o 
   8   9   0       46.18       36.59      3.12 o 
   9   9   0        4.35        5.98      2.39 o 
  10   9   0        0.00        5.96      2.64 o 
   0  10   0     6469.29     7251.20    170.68 o 
   1  10   0     1119.52     1096.96     13.31 o 
   2  10   0     1042.31     1094.94     34.42 o 
   3  10   0     1794.44     1849.61     59.08 o 
   4  10   0       17.37       19.74      1.41 o 
   5  10   0        2.55        0.86      1.67 o 
   6  10   0      111.37      107.82      3.37 o 
   7  10   0       53.23       46.41      2.73 o 
   8  10   0       20.58       26.22      3.00 o 
   9  10   0       19.44       12.53      3.10 o 
  10  10   0        2.29       -0.40      2.96 o 
   1  11   0      297.77      313.67      4.68 o 
   2  11   0      695.98      679.40     12.04 o 
   3  11   0     1073.56     1124.14     27.84 o 
   4  11   0        0.08        1.51      1.55 o 
   5  11   0       93.91       94.89      2.93 o 
   6  11   0       34.12       35.51      2.49 o 
   7  11   0       23.93       19.52      2.64 o 
   8  11   0       15.92       17.03      2.23 o 
   9  11   0        0.31       -0.94      2.22 o 
   0  12   0      558.17      574.98     28.98 o 
   1  12   0       97.29      101.57      3.22 o 
   2  12   0      190.29      201.45      6.27 o 
   3  12   0        0.03       -1.50      3.27 o 
   4  12   0       75.84       78.02      8.51 o 
   5  12   0       20.09       19.87      2.32 o 
   6  12   0      121.68      122.22      4.16 o 
   7  12   0       28.42       24.44      4.60 o 
   8  12   0        0.23       -0.06      2.17 o 
   9  12   0        3.52        4.65      2.29 o 
   1  13   0      582.79      601.65      9.56 o 
   2  13   0      202.82      176.32      3.55 o 
   3  13   0       42.29       45.48      2.12 o 
   4  13   0       19.05       23.92      2.60 o 
   5  13   0        3.48        7.69      1.40 o 
   6  13   0       97.99       93.16      3.46 o 
   7  13   0       16.98       19.28      2.10 o 
   8  13   0        0.50        3.59      3.27 o 
   9  13   0       10.22       17.67      2.74 o 
   0  14   0      247.89      255.15      7.41 o 
   1  14   0      195.22      196.97      4.66 o 
   2  14   0      980.36      985.43     22.03 o 
   3  14   0        0.25        0.64      2.46 o 
   4  14   0      276.58      289.59      7.22 o 
   5  14   0        6.73        6.41      1.53 o 
   6  14   0        0.86       -1.31      1.63 o 
   7  14   0        1.49        3.13      2.67 o 
   8  14   0       34.44       35.45      2.89 o 
   1  15   0     1559.66     1692.84     94.80 o 
   2  15   0       14.91       22.22      3.47 o 
   3  15   0      482.03      525.62     11.91 o 
   4  15   0       30.64       28.26      1.95 o 
   5  15   0      840.87      862.99     33.19 o 
   6  15   0       97.46       97.52      3.29 o 
   7  15   0        3.88        2.96      1.63 o 
   8  15   0        1.19        1.33      2.08 o 
   0  16   0      792.73      798.89     65.02 o 
   1  16   0       22.10       22.02      1.63 o 
   2  16   0      392.58      407.53      7.65 o 
   3  16   0       16.14       16.10      1.88 o 
   4  16   0       87.23       90.63      6.56 o 
   5  16   0       90.38       92.75      4.63 o 
   6  16   0       55.86       62.12      2.74 o 
   7  16   0        0.74        0.14      2.83 o 
   8  16   0        5.00        4.06      2.13 o 
   1  17   0       13.38       15.80      1.50 o 
   2  17   0      235.13      233.00      8.93 o 
   3  17   0       96.52       82.35      6.25 o 
   4  17   0       31.52       28.25      3.43 o 
   5  17   0       12.79       12.69      6.14 o 
   6  17   0       38.48       39.37      6.45 o 
   7  17   0       29.89       22.35      2.59 o 
   0  18   0       74.46       83.22      3.08 o 
   1  18   0       19.61       13.15      1.48 o 
   2  18   0        8.72        9.24      1.76 o 
   3  18   0       35.22       35.81      1.73 o 
   4  18   0        5.31        1.99      1.04 o 
   5  18   0       16.15       13.24      1.85 o 
   6  18   0        2.07        1.87      1.41 o 
   7  18   0       74.98       59.40      4.61 o 
   1  19   0       32.51       23.73      1.52 o 
   2  19   0       73.68       63.98      2.06 o 
   3  19   0       21.27       20.04      1.45 o 
   4  19   0       62.21       51.83      3.12 o 
   5  19   0        0.31        1.07      1.39 o 
   6  19   0        0.03        2.03      1.76 o 
   0  20   0       52.03       61.70      2.92 o 
   1  20   0       41.24       38.91      1.66 o 
   2  20   0        0.10        1.29      1.29 o 
   3  20   0       18.66       17.78      1.48 o 
   4  20   0        6.07        5.32      2.09 o 
   5  20   0        1.08        6.87      1.64 o 
   1  21   0        3.98        3.56      1.33 o 
   2  21   0       19.77       15.59      1.47 o 
   3  21   0       68.97       63.72      2.71 o 
   4  21   0        0.50        1.66      1.11 o 
   0  22   0        0.39        0.00      0.86 o 
   1  22   0        2.23        3.17      1.88 o 
   2  22   0       12.63        7.50      3.79 o 
   3  22   0        1.68        5.17      1.78 o 
   1  23   0       32.00       19.30      1.98 o 
 -11   1   1       14.22       13.54      2.79 o 
 -10   1   1       84.34       85.93      4.01 o 
  -9   1   1      129.24      136.42      5.13 o 
  -8   1   1     1755.63     1699.03     20.85 o 
  -7   1   1        0.21       -0.86      3.18 o 
  -6   1   1        0.23        1.76      1.45 o 
  -5   1   1        3.40        3.33      2.50 o 
  -4   1   1     9493.93     9194.30    105.56 o 
  -3   1   1      134.24      130.58      2.44 o 
  -2   1   1     8668.43     8508.16    108.62 o 
   1   1   1     4262.44     3940.92     48.83 o 
   2   1   1     1701.10     1668.27     21.85 o 
   3   1   1     1750.10     1618.94     18.45 o 
   4   1   1      810.80      816.67     13.01 o 
   5   1   1      181.36      167.61     11.75 o 
   6   1   1        7.91       14.52      3.74 o 
   7   1   1        1.13       -2.10      2.10 o 
   8   1   1      432.02      440.24      8.12 o 
   9   1   1       36.74       47.58      5.55 o 
  10   1   1       48.08       47.28      3.74 o 
 -11   2   1        9.90       11.31      3.39 o 
 -10   2   1       73.27       76.28      7.41 o 
  -9   2   1        6.56        4.47      4.57 o 
  -8   2   1        6.23        8.22      2.80 o 
  -7   2   1     1376.66     1358.81     16.47 o 
  -6   2   1      169.05      153.32      4.13 o 
  -5   2   1     4012.79     3701.87    121.77 o 
  -4   2   1       32.73       43.38      1.85 o 
  -3   2   1       63.05       69.88      6.68 o 
  -2   2   1     6946.34     6680.28     90.55 o 
   1   2   1     1479.57     1349.51     17.16 o 
   2   2   1       63.39       66.94      2.28 o 
   3   2   1      164.46      164.16      4.52 o 
   4   2   1      176.52      196.50      5.20 o 
   5   2   1       35.54       30.39      3.14 o 
   6   2   1       67.72       65.79      2.55 o 
   7   2   1       76.63       74.25      3.27 o 
   8   2   1       18.27       17.13      3.70 o 
   9   2   1      210.53      221.56     10.72 o 
  10   2   1       87.93       92.17      4.47 o 
 -11   3   1       14.86       14.91      3.00 o 
 -10   3   1       53.27       52.33      4.09 o 
  -9   3   1       13.67        4.79      2.06 o 
  -8   3   1      203.01      197.61     12.66 o 
  -7   3   1      106.81      120.81      3.67 o 
  -6   3   1       33.54       38.59      2.10 o 
  -5   3   1     2050.67     1981.85     23.42 o 
  -4   3   1      572.67      469.99      7.22 o 
  -3   3   1      189.35      185.02      3.09 o 
  -2   3   1    13892.00    13837.11    270.84 o 
  -1   3   1     1495.82     1519.91     23.84 o 
   0   3   1     1810.73     1815.71     19.17 o 
   1   3   1     1265.32     1197.82     16.08 o 
   2   3   1     2574.63     2465.05     40.70 o 
   3   3   1       73.31       66.49      2.07 o 
   4   3   1      530.87      472.40      6.56 o 
   5   3   1      224.26      239.29      4.36 o 
   6   3   1       37.43       31.48      2.06 o 
   7   3   1        0.95        3.18      3.30 o 
   8   3   1       51.48       68.94      3.78 o 
   9   3   1        5.30       10.77      2.62 o 
  10   3   1       42.76       34.98      3.70 o 
 -11   4   1       33.37       28.30      3.72 o 
 -10   4   1        0.53        1.83      2.35 o 
  -9   4   1        7.18        7.88      2.13 o 
  -8   4   1      139.81      151.91      4.46 o 
  -7   4   1       85.71       81.26      2.96 o 
  -6   4   1        3.84        6.15      3.56 o 
  -5   4   1      449.93      485.57     21.02 o 
  -4   4   1     1863.58     1842.76     20.05 o 
  -3   4   1     5785.56     5625.76    110.03 o 
  -2   4   1      492.12      508.54      5.92 o 
  -1   4   1       11.52       12.53      0.43 o 
   0   4   1     5549.19     5378.75     97.27 o 
   1   4   1     1398.28     1358.93     16.92 o 
   2   4   1      295.36      270.62      4.51 o 
   3   4   1      691.98      707.24      8.55 o 
   4   4   1      493.45      514.96      7.00 o 
   5   4   1        0.13        6.50      1.27 o 
   6   4   1       81.87       76.87      3.19 o 
   7   4   1        7.07        5.81      2.70 o 
   8   4   1       13.80       12.32      2.34 o 
   9   4   1      116.62      114.86      4.50 o 
  10   4   1        0.13       -0.87      2.86 o 
 -11   5   1        2.08        7.04      2.72 o 
 -10   5   1        0.43       -1.57      2.26 o 
  -9   5   1        2.18        4.43      2.34 o 
  -8   5   1        9.62       13.19      2.09 o 
  -7   5   1      103.48      107.80      3.27 o 
  -6   5   1      185.26      160.70      3.57 o 
  -5   5   1       38.97       32.79      1.65 o 
  -4   5   1     1730.21     1731.24     18.88 o 
  -3   5   1     4308.21     4391.13    152.79 o 
  -2   5   1      143.46      159.97      2.40 o 
  -1   5   1     8387.43     8618.96    192.61 o 
   0   5   1     1840.86     1778.88     24.18 o 
   1   5   1      387.19      402.43      5.76 o 
   2   5   1      122.41      112.43      2.15 o 
   3   5   1      141.26      128.91      2.68 o 
   4   5   1     1170.09     1202.65     22.91 o 
   5   5   1       99.29       89.21      3.04 o 
   6   5   1        2.49        2.23      1.45 o 
   7   5   1       18.93       10.76      2.31 o 
   8   5   1        5.96       12.35      2.27 o 
   9   5   1        0.00        2.72      2.55 o 
  10   5   1        1.25        4.62      3.66 o 
 -11   6   1        5.79       11.11      2.82 o 
 -10   6   1        0.53        3.32      2.25 o 
  -9   6   1       13.24       11.62      2.28 o 
  -8   6   1        6.30        8.30      1.98 o 
  -7   6   1       86.65      113.41      4.93 o 
  -6   6   1       43.03       38.19      3.64 o 
  -5   6   1        1.03        0.27      1.28 o 
  -4   6   1      147.72      174.34      3.29 o 
  -3   6   1     1743.77     1810.75     81.85 o 
  -2   6   1     6927.22     7011.17    112.70 o 
  -1   6   1        2.04        1.35      0.69 o 
   0   6   1      723.36      691.15     11.38 o 
   1   6   1      288.63      361.08      5.98 o 
   2   6   1     3791.49     3871.13     49.28 o 
   3   6   1      192.16      184.63      4.94 o 
   4   6   1      996.20     1064.72     24.34 o 
   5   6   1        6.44        7.46      1.35 o 
   6   6   1       40.55       33.04      5.16 o 
   7   6   1        0.63        2.13      2.07 o 
   8   6   1       69.38       64.64      4.54 o 
   9   6   1       84.68       93.32      4.37 o 
  10   6   1       52.53       59.99      4.89 o 
 -11   7   1        0.04        1.37      2.47 o 
 -10   7   1        7.75        9.45      2.62 o 
  -9   7   1       27.78       21.83      3.74 o 
  -8   7   1       97.37       94.64      3.50 o 
  -7   7   1       53.30       48.92      5.42 o 
  -6   7   1      798.03      772.58     44.18 o 
  -5   7   1      544.30      563.68     13.87 o 
  -4   7   1     5486.42     5652.17     70.62 o 
  -3   7   1        0.18        1.21      1.03 o 
  -2   7   1     2775.93     2774.63     53.94 o 
  -1   7   1      165.78      183.19      8.33 o 
   0   7   1      177.24      178.25      3.48 o 
   1   7   1      297.40      278.85      3.89 o 
   2   7   1      165.49      133.96      2.65 o 
   3   7   1      439.71      487.39      9.23 o 
   4   7   1      458.25      543.40      7.34 o 
   5   7   1        1.68        2.76      1.39 o 
   6   7   1       44.35       44.58      2.53 o 
   7   7   1      597.61      662.15      9.96 o 
   8   7   1        0.42        0.63      2.32 o 
   9   7   1       17.74       19.47      3.01 o 
  10   7   1       37.69       34.29      3.45 o 
 -10   8   1        0.00        6.10      3.33 o 
  -9   8   1       30.11       24.46      3.12 o 
  -8   8   1       94.74      116.12      5.30 o 
  -7   8   1      150.78      176.63      4.27 o 
  -6   8   1        2.12        3.32      1.43 o 
  -5   8   1       22.10       20.76      1.43 o 
  -4   8   1      756.94      809.44     23.24 o 
  -3   8   1     2036.30     1985.94     43.11 o 
  -2   8   1        0.97       -0.17      2.03 o 
  -1   8   1      532.41      501.59     15.30 o 
   0   8   1       12.93       14.82      1.17 o 
   1   8   1     2798.76     2796.30     35.37 o 
   2   8   1      385.19      412.01      5.23 o 
   3   8   1      301.18      355.27     10.37 o 
   4   8   1        7.80        7.79      1.50 o 
   5   8   1       23.82       27.64      5.35 o 
   6   8   1        9.07        8.01      1.88 o 
   7   8   1       44.86       38.95      5.84 o 
   8   8   1       13.24       13.15      2.45 o 
   9   8   1       91.86       96.81      4.19 o 
  10   8   1        8.87       16.09      3.62 o 
 -10   9   1       13.66       12.54      2.56 o 
  -9   9   1       63.64       43.91      6.13 o 
  -8   9   1       50.19       55.06      4.18 o 
  -7   9   1       12.44       13.99      4.32 o 
  -6   9   1       42.18       62.40      6.38 o 
  -5   9   1       77.59       81.91      4.67 o 
  -4   9   1      251.50      247.78      4.02 o 
  -3   9   1      748.83      716.64     20.19 o 
  -2   9   1     2888.41     2976.70     34.08 o 
  -1   9   1      769.00      844.81     10.14 o 
   0   9   1       89.18       81.97      1.88 o 
   1   9   1       54.43       73.55      1.66 o 
   2   9   1      567.72      597.41      7.41 o 
   3   9   1       16.04       17.02      1.38 o 
   4   9   1      154.15      157.18      9.99 o 
   5   9   1      123.57      125.24      7.45 o 
   6   9   1        1.25        5.45      3.01 o 
   7   9   1      349.45      338.15     13.12 o 
   8   9   1      195.30      186.46      7.09 o 
   9   9   1        2.40        9.13      2.46 o 
 -10  10   1        0.72        4.79      2.68 o 
  -9  10   1       48.29       52.42      7.73 o 
  -8  10   1       13.31       19.33      2.33 o 
  -7  10   1       49.50       41.68      2.29 o 
  -6  10   1        3.05        1.75      1.31 o 
  -5  10   1      219.90      244.29      4.30 o 
  -4  10   1      212.08      210.50      5.37 o 
  -3  10   1      180.80      198.01      3.89 o 
  -2  10   1      635.96      661.56      9.36 o 
  -1  10   1      119.71      154.44      4.70 o 
   0  10   1       60.54       72.00      1.61 o 
   1  10   1      924.58      971.89     15.28 o 
   2  10   1      901.01     1031.79     15.15 o 
   3  10   1      319.22      322.41      7.94 o 
   4  10   1      280.93      300.79      5.00 o 
   5  10   1       67.01       56.05      4.79 o 
   6  10   1       34.25       45.73      3.03 o 
   7  10   1        2.02        3.50      1.91 o 
   8  10   1       25.83       18.60      4.42 o 
   9  10   1        4.95        4.31      2.40 o 
 -10  11   1        7.02       10.18      2.49 o 
  -9  11   1        1.54        5.49      2.39 o 
  -8  11   1        0.41        4.37      3.00 o 
  -7  11   1        1.22       -1.26      1.70 o 
  -6  11   1       28.92       39.51      2.17 o 
  -5  11   1      152.99      157.12      6.04 o 
  -4  11   1       43.15       43.47      6.08 o 
  -3  11   1     1347.64     1413.50     48.39 o 
  -2  11   1      109.38      121.90      4.26 o 
  -1  11   1      206.26      183.38      3.62 o 
   0  11   1      171.15      140.59      2.80 o 
   1  11   1      828.29      907.79     11.30 o 
   2  11   1       51.63       48.34      3.01 o 
   3  11   1      100.19      111.71      4.35 o 
   4  11   1        1.14       -0.64      1.21 o 
   5  11   1      146.06      140.84      5.14 o 
   6  11   1        2.41        2.69      1.60 o 
   7  11   1       12.09        9.87      1.97 o 
   8  11   1       50.06       42.14      3.16 o 
   9  11   1        7.72       11.14      2.83 o 
  -9  12   1        4.13        0.24      2.50 o 
  -8  12   1        7.68        8.83      2.52 o 
  -7  12   1       15.33       10.79      1.86 o 
  -6  12   1      164.80      178.17      4.11 o 
  -5  12   1       43.31       50.85      2.14 o 
  -4  12   1       73.03       75.41      2.55 o 
  -3  12   1     1211.19     1235.51     15.43 o 
  -2  12   1      556.50      519.50     11.36 o 
  -1  12   1      449.21      490.82      7.02 o 
   0  12   1      317.93      346.39      9.69 o 
   1  12   1      163.78      200.07      3.34 o 
   2  12   1       15.16       14.48      2.20 o 
   3  12   1       26.58       24.57      1.51 o 
   4  12   1      106.76      102.70      3.26 o 
   5  12   1      395.00      412.41     11.93 o 
   6  12   1        8.27        8.29      1.75 o 
   7  12   1        1.42        0.42      4.60 o 
   8  12   1        5.15       11.03      2.34 o 
   9  12   1        7.17        7.04      4.39 o 
  -9  13   1        8.81       11.95     10.83 o 
  -8  13   1       40.44       45.42      2.73 o 
  -7  13   1       25.36       30.08      2.22 o 
  -6  13   1      181.73      216.95      4.73 o 
  -5  13   1      431.30      430.93     24.60 o 
  -4  13   1      111.90      107.67      6.32 o 
  -3  13   1       26.58       26.39      1.34 o 
  -2  13   1       11.88        5.89      0.82 o 
  -1  13   1      492.04      502.95     24.98 o 
   0  13   1     1282.16     1301.82     53.44 o 
   1  13   1      120.75      134.55      5.33 o 
   2  13   1      735.92      802.23     36.62 o 
   3  13   1       35.65       34.39      1.64 o 
   4  13   1       28.83       34.64      4.29 o 
   5  13   1      308.24      336.07      7.77 o 
   6  13   1        1.62        0.29      1.57 o 
   7  13   1        0.61       -1.42      1.95 o 
   8  13   1       13.40       16.38      2.38 o 
  -9  14   1       15.04       23.81      8.80 o 
  -8  14   1       13.42       12.48      1.98 o 
  -7  14   1        0.11        3.55      2.55 o 
  -6  14   1       21.92       27.16      2.27 o 
  -5  14   1      340.89      367.81      6.05 o 
  -4  14   1      593.64      585.59     22.04 o 
  -3  14   1     1639.93     1705.92     40.45 o 
  -2  14   1      571.49      552.76     18.85 o 
  -1  14   1       91.43       69.33      1.79 o 
   0  14   1       31.50       36.40      2.52 o 
   1  14   1       49.61       35.98      4.54 o 
   2  14   1       53.92       51.02      6.94 o 
   3  14   1       49.69       60.01      2.62 o 
   4  14   1      257.19      265.84     18.09 o 
   5  14   1      105.45       90.42     11.49 o 
   6  14   1       15.39       13.58      2.24 o 
   7  14   1        8.40       11.10      2.37 o 
   8  14   1       21.49       22.60      2.55 o 
  -8  15   1        0.10        3.09      2.89 o 
  -7  15   1        0.20        2.43      2.67 o 
  -6  15   1        2.22        3.08      2.71 o 
  -5  15   1        2.50       -0.32      1.54 o 
  -4  15   1      102.07      105.40      3.04 o 
  -3  15   1      514.35      521.88     15.18 o 
  -2  15   1       97.06       89.08      5.09 o 
  -1  15   1        7.55        8.62      2.30 o 
   0  15   1        1.29        0.88      0.82 o 
   1  15   1       69.77       71.01      3.18 o 
   2  15   1       10.59       10.15      1.26 o 
   3  15   1      106.36      102.42      4.18 o 
   4  15   1       71.22       76.22      2.59 o 
   5  15   1        1.49        1.03      1.61 o 
   6  15   1       31.02       38.18      8.35 o 
   7  15   1        1.65        5.06      2.01 o 
   8  15   1        0.15        4.56      2.15 o 
  -8  16   1       20.57       22.93      2.34 o 
  -7  16   1        0.06        3.10      3.89 o 
  -6  16   1        1.42        1.07      2.40 o 
  -5  16   1      337.77      313.08      7.99 o 
  -4  16   1       17.61       19.75      1.84 o 
  -3  16   1     1722.42     1808.14     85.98 o 
  -2  16   1        0.08       -0.67      1.20 o 
  -1  16   1        2.12        3.55      1.08 o 
   0  16   1      124.85      132.78      9.67 o 
   1  16   1       62.06       49.01      1.83 o 
   2  16   1      470.02      490.07     17.78 o 
   3  16   1      153.68      171.56      3.78 o 
   4  16   1      196.31      220.57     10.34 o 
   5  16   1       53.01       56.98      2.49 o 
   6  16   1        2.49        6.52      1.87 o 
   7  16   1       15.05       13.00      2.99 o 
  -7  17   1       18.27       17.09      5.34 o 
  -6  17   1       44.90       51.01      6.61 o 
  -5  17   1       94.40       96.54      9.70 o 
  -4  17   1       11.28       11.02      1.23 o 
  -3  17   1        7.93       11.09      2.77 o 
  -2  17   1       26.29       21.64      2.64 o 
  -1  17   1      648.90      621.41     11.53 o 
   0  17   1      181.37      181.45     10.00 o 
   1  17   1      207.23      193.76      8.32 o 
   2  17   1        2.51        2.95      1.31 o 
   3  17   1        2.48        3.15      1.60 o 
   4  17   1        0.90        4.20      3.06 o 
   5  17   1       11.84       12.40      1.72 o 
   6  17   1        7.98       14.90      2.24 o 
   7  17   1        2.91        6.55      2.09 o 
  -7  18   1        0.01        4.30      1.76 o 
  -6  18   1        7.67        1.36      4.33 o 
  -5  18   1       26.48       16.88      2.49 o 
  -4  18   1       51.14       42.64      2.13 o 
  -3  18   1       13.20       11.29      1.38 o 
  -2  18   1      175.83      191.64      3.62 o 
  -1  18   1        1.71        1.22      0.94 o 
   0  18   1       17.93       22.29      1.22 o 
   1  18   1       18.52       25.90      1.92 o 
   2  18   1       24.54       20.80      1.71 o 
   3  18   1        1.24        3.27      1.21 o 
   4  18   1       22.54       24.31      2.22 o 
   5  18   1        0.24        3.25      2.97 o 
   6  18   1       10.01        9.56      1.77 o 
  -6  19   1        3.73        5.16      1.24 o 
  -5  19   1       44.58       38.84      1.96 o 
  -4  19   1       10.50        9.00      2.18 o 
  -3  19   1        8.58        3.61      1.11 o 
  -2  19   1        8.66        9.21      1.98 o 
  -1  19   1       10.53        4.39      0.85 o 
   0  19   1       39.99       30.89      1.46 o 
   1  19   1       15.34       11.63      2.31 o 
   2  19   1       43.98       34.23      1.68 o 
   3  19   1        0.26        1.48      1.22 o 
   4  19   1        0.38        2.35      1.24 o 
   5  19   1        0.02        1.31      1.89 o 
   6  19   1        4.17        6.76      5.78 o 
  -6  20   1       20.97       18.26      5.29 o 
  -5  20   1       84.66       93.16      9.08 o 
  -4  20   1        1.51        1.80      1.64 o 
  -3  20   1      113.40      105.06      3.95 o 
  -2  20   1       28.02       25.26      5.55 o 
  -1  20   1      136.80      145.63      9.40 o 
   0  20   1        4.65        3.44      1.03 o 
   1  20   1       16.31       16.45      2.32 o 
   2  20   1        3.38        3.29      1.25 o 
   3  20   1        4.47        5.32      2.38 o 
   4  20   1        4.66        7.27      1.39 o 
   5  20   1       10.97        9.22      2.15 o 
  -5  21   1        2.23        8.35      2.49 o 
  -4  21   1        7.18        3.42      2.23 o 
  -3  21   1       61.56       64.15      4.95 o 
  -2  21   1       24.87       19.24      2.89 o 
  -1  21   1       54.30       49.32      8.71 o 
   0  21   1       41.18       27.26      1.45 o 
   1  21   1        0.00        0.95      1.46 o 
   2  21   1        0.10       -0.33      0.73 o 
   3  21   1        5.57        7.13      1.38 o 
   4  21   1        7.20        7.48      1.44 o 
  -3  22   1       48.29       55.82      9.75 o 
  -2  22   1       20.13       20.83      2.46 o 
  -1  22   1        0.11        0.43      0.79 o 
   0  22   1        6.51        1.88      1.56 o 
   1  22   1       10.01       11.35      1.34 o 
   2  22   1        0.06       -0.64      2.53 o 
   3  22   1       10.09        6.36      1.44 o 
  -1  23   1       43.23       42.98      3.04 o 
   0  23   1       47.46       41.42      2.86 o 
 -11   0   2       23.52       32.20      4.42 o 
 -10   0   2       18.61       29.93      4.06 o 
  -9   0   2      323.07      328.88      9.42 o 
  -8   0   2      855.54      856.07     17.92 o 
  -7   0   2      965.72      974.50     32.46 o 
  -5   0   2     2663.10     2368.41     50.80 o 
  -4   0   2       28.54       30.04      1.94 o 
  -3   0   2     3762.79     3749.25     66.60 o 
  -2   0   2     2634.94     2726.67     42.08 o 
  -1   0   2     4548.91     4554.69     76.74 o 
   0   0   2     8719.86     9056.37    146.58 o 
   1   0   2     4811.28     4836.96     76.06 o 
   2   0   2     3516.07     3212.91     49.87 o 
   3   0   2     2848.99     2543.31     39.52 o 
   4   0   2     2645.01     2598.45     40.84 o 
   5   0   2      240.92      210.49      6.46 o 
   6   0   2       43.68       39.07      3.47 o 
   7   0   2      142.14      142.69      5.99 o 
   8   0   2      346.54      364.10     10.62 o 
   9   0   2       30.50       25.35      6.54 o 
  10   0   2       20.59       18.92      4.36 o 
 -11   1   2       44.25       43.90      3.90 o 
 -10   1   2       11.21       15.08      2.54 o 
  -9   1   2      128.02      119.34      4.69 o 
  -8   1   2       37.77       44.63      4.39 o 
  -7   1   2       61.86       66.76      2.78 o 
  -6   1   2      595.03      510.81      7.42 o 
  -5   1   2     1780.13     1736.56     20.01 o 
  -4   1   2     2773.79     2510.06     27.77 o 
  -3   1   2     6558.01     6297.64     69.46 o 
  -2   1   2     7483.06     7415.21     91.33 o 
  -1   1   2     8629.12     8757.14    283.04 o 
   0   1   2     2363.23     2304.24     25.80 o 
   1   1   2     1406.92     1365.87     17.32 o 
   2   1   2      728.89      693.56      8.30 o 
   3   1   2       27.14       24.68      1.59 o 
   4   1   2        3.78        8.01      1.32 o 
   5   1   2     1143.22     1103.72     19.44 o 
   6   1   2      147.48      157.33      8.25 o 
   7   1   2      235.33      228.43      5.45 o 
   8   1   2        5.55        6.38      5.81 o 
   9   1   2        2.46        1.31      5.54 o 
  10   1   2        0.01        1.36      2.82 o 
 -11   2   2       14.95       20.17      2.98 o 
 -10   2   2        4.96        6.55      5.18 o 
  -9   2   2        3.05       -0.30      2.61 o 
  -8   2   2       14.24       13.58      2.52 o 
  -7   2   2        1.20        3.87      1.61 o 
  -6   2   2        0.18       -1.08      1.61 o 
  -5   2   2       73.28       75.59      4.59 o 
  -4   2   2     2057.02     1905.38     21.83 o 
  -3   2   2      553.19      496.48      7.45 o 
  -2   2   2      282.89      243.86      3.48 o 
  -1   2   2     2220.50     2182.67     40.45 o 
   0   2   2    17411.64    19424.78    600.06 o 
   1   2   2     1822.94     1727.18     27.14 o 
   2   2   2     1718.70     1682.22     21.77 o 
   3   2   2      119.80      134.01      3.00 o 
   4   2   2      434.05      469.34      6.68 o 
   5   2   2      418.32      380.10      9.41 o 
   6   2   2        0.22        3.03      1.74 o 
   7   2   2       64.10       55.41      3.07 o 
   8   2   2       36.74       32.59      8.64 o 
   9   2   2        7.36        4.26      2.53 o 
  10   2   2        1.62        3.88      2.98 o 
 -11   3   2       22.67       25.34      4.02 o 
 -10   3   2        1.65        5.02      2.37 o 
  -9   3   2        3.33        5.06      2.13 o 
  -8   3   2      689.33      700.64     14.74 o 
  -7   3   2       62.73       61.95      2.53 o 
  -6   3   2        1.42       -0.04      1.24 o 
  -5   3   2      383.93      382.64      5.65 o 
  -4   3   2     2034.03     2220.12     30.43 o 
  -3   3   2      537.02      497.97     10.12 o 
  -2   3   2     4418.98     4403.70     51.59 o 
  -1   3   2       24.46       31.41      0.79 o 
   0   3   2     1678.50     1531.35     16.94 o 
   1   3   2     1244.80     1122.14     14.09 o 
   2   3   2       11.50        9.70      1.63 o 
   3   3   2     1787.33     1697.39     20.04 o 
   4   3   2       25.75       12.75      1.90 o 
   5   3   2       14.42       16.34      2.17 o 
   6   3   2       14.38       17.07      4.30 o 
   7   3   2      118.85      122.36      4.61 o 
   8   3   2       35.20       33.96      6.08 o 
   9   3   2        5.45        5.47      2.64 o 
  10   3   2        0.06       -0.37      2.90 o 
 -11   4   2       12.83       11.91      2.69 o 
 -10   4   2       15.04       22.26      3.05 o 
  -9   4   2        4.01        6.14      2.54 o 
  -8   4   2       10.37       15.27      5.76 o 
  -7   4   2        0.05        4.35      1.57 o 
  -6   4   2       74.79       71.31      4.78 o 
  -5   4   2     1416.07     1410.30     18.49 o 
  -4   4   2      110.11      164.07      2.86 o 
  -3   4   2       23.76       20.09      0.99 o 
  -2   4   2     7434.85     7385.14    161.19 o 
  -1   4   2        7.28       13.25      1.48 o 
   0   4   2     1789.74     1819.12     22.89 o 
   1   4   2      165.61      155.50      3.47 o 
   2   4   2       15.74       14.34      1.14 o 
   3   4   2      427.07      427.57      5.97 o 
   4   4   2      336.16      334.40      6.27 o 
   5   4   2       66.24       52.60      2.28 o 
   6   4   2       14.97       13.22      3.81 o 
   7   4   2      272.08      290.15      6.14 o 
   8   4   2        8.05       10.49      2.47 o 
   9   4   2       33.34       29.04      3.56 o 
  10   4   2        3.44       -0.65      2.98 o 
 -11   5   2        0.18        2.31      3.27 o 
 -10   5   2        2.93        2.99      2.18 o 
  -9   5   2      125.81      111.98      8.24 o 
  -8   5   2       14.00       12.23      2.49 o 
  -7   5   2      384.08      411.74      6.79 o 
  -6   5   2       20.34       10.47      1.43 o 
  -5   5   2       72.60       49.07      2.56 o 
  -4   5   2      284.82      341.01      5.27 o 
  -3   5   2      245.39      282.27      9.19 o 
  -2   5   2       29.47       26.74      1.11 o 
  -1   5   2     2321.39     2305.57     51.68 o 
   0   5   2      770.14      726.71     10.56 o 
   1   5   2     2088.39     1944.09     22.20 o 
   2   5   2      273.86      282.36      4.19 o 
   3   5   2      671.93      556.15      7.43 o 
   4   5   2      591.38      534.36      7.58 o 
   5   5   2      382.00      387.86     11.72 o 
   6   5   2       13.41       13.20      2.88 o 
   7   5   2       29.52       31.91      3.12 o 
   8   5   2       79.02       56.90      4.27 o 
   9   5   2        1.13        4.77      4.95 o 
  10   5   2       32.67       46.22      3.86 o 
 -11   6   2        6.30       11.70      2.62 o 
 -10   6   2       33.08       38.64      4.83 o 
  -9   6   2        3.96        4.61      2.68 o 
  -8   6   2       44.41       45.68      4.26 o 
  -7   6   2       28.52       32.59      2.17 o 
  -6   6   2        0.00       -1.13      1.13 o 
  -5   6   2      133.09      178.88      3.33 o 
  -4   6   2     4114.90     4122.37     44.96 o 
  -3   6   2        0.38        0.45      0.64 o 
  -2   6   2      482.18      406.59      7.84 o 
  -1   6   2      565.07      613.60     12.68 o 
   0   6   2     2695.05     2727.39     46.59 o 
   1   6   2     1245.65     1269.29     16.38 o 
   2   6   2      597.19      641.04      8.10 o 
   3   6   2      256.43      253.72      4.28 o 
   4   6   2      746.19      737.37      9.63 o 
   5   6   2        1.55        3.39      1.48 o 
   6   6   2      585.72      563.22     10.02 o 
   7   6   2      136.21      132.69      4.23 o 
   8   6   2        6.61        1.76      2.54 o 
   9   6   2        2.68        8.96      2.91 o 
  10   6   2        4.62       12.31      4.96 o 
 -11   7   2        9.96        8.48      2.62 o 
 -10   7   2        2.58        6.76      2.60 o 
  -9   7   2        1.15       -1.16      1.82 o 
  -8   7   2        6.83        4.10      1.81 o 
  -7   7   2        3.65        9.72      2.56 o 
  -6   7   2        0.47       -0.14      1.41 o 
  -5   7   2       29.07       29.34      1.63 o 
  -4   7   2       34.64       32.10      1.41 o 
  -3   7   2      385.11      330.59     15.74 o 
  -2   7   2        8.20        8.25      3.53 o 
  -1   7   2      428.17      416.24     12.50 o 
   0   7   2     1587.91     1672.32     23.18 o 
   1   7   2      757.48      759.13     10.73 o 
   2   7   2     2248.27     2275.74     25.13 o 
   3   7   2      634.91      616.82     22.03 o 
   4   7   2     1509.81     1500.29     21.62 o 
   5   7   2      177.83      186.05      4.18 o 
   6   7   2      173.83      168.08      6.37 o 
   7   7   2        0.49        3.00      2.19 o 
   8   7   2       84.60       82.83      4.05 o 
   9   7   2       28.32       32.29      3.34 o 
 -11   8   2        1.74        4.23      3.15 o 
 -10   8   2       70.31       73.99      4.69 o 
  -9   8   2       52.41       52.73      2.99 o 
  -8   8   2       88.45       84.09      4.50 o 
  -7   8   2        5.92        2.53      1.46 o 
  -6   8   2      696.14      695.97      9.52 o 
  -5   8   2       44.12       51.58      2.06 o 
  -4   8   2       28.86       22.46      2.40 o 
  -3   8   2     1140.75     1125.91     23.03 o 
  -2   8   2     1013.30     1037.71     28.15 o 
  -1   8   2     2760.03     2955.59     63.88 o 
   0   8   2      693.21      726.46     13.28 o 
   1   8   2        3.82        2.58      1.71 o 
   2   8   2      623.07      606.88      7.47 o 
   3   8   2     2009.33     1994.00     26.12 o 
   4   8   2      433.16      431.22      6.54 o 
   5   8   2      245.45      253.11     16.40 o 
   6   8   2      153.94      146.92      4.12 o 
   7   8   2      153.50      148.13      5.26 o 
   8   8   2        9.50       12.80      3.74 o 
   9   8   2        9.12       18.20      3.32 o 
 -10   9   2        4.30        3.86      2.24 o 
  -9   9   2      128.57      138.29      4.40 o 
  -8   9   2       14.70       14.52      1.96 o 
  -7   9   2      121.09      124.72      3.44 o 
  -6   9   2      349.79      325.92      5.45 o 
  -5   9   2       24.07       25.67      1.51 o 
  -4   9   2      572.14      555.72     12.41 o 
  -3   9   2      651.41      654.70     18.05 o 
  -2   9   2        9.33       11.65      1.01 o 
  -1   9   2     3266.61     3334.18     92.07 o 
   0   9   2     2811.39     2812.16     43.90 o 
   1   9   2     2725.64     2918.59     63.10 o 
   2   9   2      635.16      674.25     22.24 o 
   3   9   2      155.48      160.83      4.05 o 
   4   9   2      258.29      243.75      4.51 o 
   5   9   2       19.13       27.77      2.62 o 
   6   9   2      223.88      228.33      8.50 o 
   7   9   2        0.31        0.01      2.10 o 
   8   9   2       67.54       67.16      3.80 o 
   9   9   2        1.75        1.62      4.13 o 
 -10  10   2        0.13        2.46      2.31 o 
  -9  10   2       94.26       82.19      3.50 o 
  -8  10   2        0.02        2.45      3.01 o 
  -7  10   2       14.53        8.52      1.64 o 
  -6  10   2      432.10      435.96      7.11 o 
  -5  10   2      429.18      409.83     13.89 o 
  -4  10   2     1136.37     1173.51     16.13 o 
  -3  10   2       36.02       31.37      1.97 o 
  -2  10   2      398.80      414.92     11.50 o 
  -1  10   2     1792.49     1978.22     70.60 o 
   0  10   2        7.12        2.37      0.91 o 
   1  10   2      230.11      278.82      4.65 o 
   2  10   2     1249.23     1228.06     29.11 o 
   3  10   2        4.76        5.54      1.17 o 
   4  10   2       54.55       50.16      2.09 o 
   5  10   2       18.54       24.64      2.01 o 
   6  10   2      223.19      221.76      5.08 o 
   7  10   2        2.61        1.73      2.74 o 
   8  10   2        0.04        3.59      3.99 o 
   9  10   2        1.15        3.46      2.85 o 
 -10  11   2        0.08        2.85      2.50 o 
  -9  11   2        0.04        1.51      2.20 o 
  -8  11   2        4.72        7.90      2.17 o 
  -7  11   2       92.54       78.90      5.18 o 
  -6  11   2      281.52      269.07      6.95 o 
  -5  11   2       86.12       83.11      2.50 o 
  -4  11   2      266.53      273.45      5.36 o 
  -3  11   2       86.97       80.89      5.38 o 
  -2  11   2       44.19       35.47      2.74 o 
  -1  11   2     1217.00     1294.59     43.31 o 
   0  11   2       46.95       71.18      5.47 o 
   1  11   2       55.52       56.60      1.63 o 
   2  11   2      105.49      137.96      3.23 o 
   3  11   2       11.45       11.07      1.56 o 
   4  11   2        5.22        8.13      1.42 o 
   5  11   2      361.80      354.48     17.80 o 
   6  11   2        0.30        2.62      1.94 o 
   7  11   2       49.81       42.06      2.76 o 
   8  11   2       10.30       14.42      3.67 o 
   9  11   2        2.76        1.02      2.54 o 
 -10  12   2        0.01        3.83      4.88 o 
  -9  12   2       12.10        3.96      2.07 o 
  -8  12   2        3.64        3.09      1.90 o 
  -7  12   2        0.69        0.75      1.93 o 
  -6  12   2      119.71      128.87      3.69 o 
  -5  12   2      262.95      258.96      7.31 o 
  -4  12   2        4.54        5.87      2.34 o 
  -3  12   2      618.00      644.58     10.64 o 
  -2  12   2      380.57      373.65     11.26 o 
  -1  12   2       37.45       27.38      1.33 o 
   0  12   2      703.57      738.26     33.72 o 
   1  12   2       70.20       71.91      4.66 o 
   2  12   2      109.17      124.72      7.87 o 
   3  12   2      423.67      460.51     17.74 o 
   4  12   2       18.61       17.56      1.79 o 
   5  12   2      120.86      121.12      8.64 o 
   6  12   2        3.57        3.56      2.34 o 
   7  12   2        1.17        2.95      1.99 o 
   8  12   2        3.25        3.56      2.28 o 
  -9  13   2       12.52       17.14      5.42 o 
  -8  13   2      102.97      100.89      3.62 o 
  -7  13   2       18.89       24.28      2.25 o 
  -6  13   2      530.95      520.53     10.37 o 
  -5  13   2     1181.38     1252.10     50.81 o 
  -4  13   2      854.12      855.19     32.80 o 
  -3  13   2     1419.88     1525.71     38.66 o 
  -2  13   2      152.65      162.25      3.13 o 
  -1  13   2        0.06        0.84      0.72 o 
   0  13   2      178.88      185.26      9.06 o 
   1  13   2      117.80      115.70      7.19 o 
   2  13   2       37.54       43.47      2.08 o 
   3  13   2      373.38      363.13     18.35 o 
   4  13   2        8.11       13.66      1.56 o 
   5  13   2       32.39       26.02      2.22 o 
   6  13   2       37.40       35.12      4.15 o 
   7  13   2        0.01       -1.20      2.66 o 
   8  13   2       28.09       23.91      3.42 o 
  -9  14   2        8.76        5.69      2.39 o 
  -8  14   2       27.37       26.65      3.13 o 
  -7  14   2      137.32      126.27      4.24 o 
  -6  14   2       33.98       31.30      1.67 o 
  -5  14   2     1523.42     1664.84     38.07 o 
  -4  14   2        2.14        3.07      2.96 o 
  -3  14   2       98.55      106.83      3.13 o 
  -2  14   2      137.02      151.69      3.07 o 
  -1  14   2      162.35      178.25      5.17 o 
   0  14   2      775.07      830.37     31.75 o 
   1  14   2      490.71      518.19     18.65 o 
   2  14   2       23.77       27.16      1.84 o 
   3  14   2       25.13       23.54      1.98 o 
   4  14   2       32.30       33.66      1.99 o 
   5  14   2       55.85       58.66      5.10 o 
   6  14   2       76.49       79.14      4.86 o 
   7  14   2      222.46      224.69      7.51 o 
   8  14   2        2.97        2.70      2.25 o 
  -9  15   2       32.56       26.03      3.03 o 
  -8  15   2       23.55       20.63      2.21 o 
  -7  15   2      397.05      427.67      8.94 o 
  -6  15   2       76.84       64.96      2.25 o 
  -5  15   2       80.73       71.51     10.42 o 
  -4  15   2      133.03      137.89      7.81 o 
  -3  15   2       54.32       37.93      4.67 o 
  -2  15   2      171.02      182.17      6.18 o 
  -1  15   2      213.90      194.85      3.92 o 
   0  15   2      452.15      498.14     20.73 o 
   1  15   2       43.97       40.92      2.06 o 
   2  15   2      120.03      112.58      4.49 o 
   3  15   2      108.51      129.98     10.35 o 
   4  15   2      265.56      292.61     17.76 o 
   5  15   2       40.43       40.62      2.49 o 
   6  15   2        5.23       11.13      1.92 o 
   7  15   2        0.03        2.49      2.88 o 
  -8  16   2       25.32       17.44      1.60 o 
  -7  16   2       30.55       28.53      2.37 o 
  -6  16   2       23.46       17.03      2.70 o 
  -5  16   2        4.46        6.81      0.99 o 
  -4  16   2      449.18      452.83     23.24 o 
  -3  16   2      114.49      135.87      3.80 o 
  -2  16   2      535.64      578.01     24.55 o 
  -1  16   2        6.18        7.98      0.76 o 
   0  16   2       59.56       66.67      3.56 o 
   1  16   2        0.04        0.13      1.17 o 
   2  16   2       75.69       69.51      2.63 o 
   3  16   2       16.91       20.92      1.65 o 
   4  16   2      148.73      136.99     11.46 o 
   5  16   2       26.66       22.63      1.95 o 
   6  16   2       36.58       41.66      2.87 o 
   7  16   2        4.89       10.16      4.23 o 
  -8  17   2        8.93        5.86      1.80 o 
  -7  17   2       24.49       15.69      7.20 o 
  -6  17   2       27.29       20.11      1.43 o 
  -5  17   2        0.12        0.51      1.16 o 
  -4  17   2        6.23        4.45      2.40 o 
  -3  17   2        0.04        0.69      2.33 o 
  -2  17   2       57.95       45.31      1.31 o 
  -1  17   2       61.82       57.75      1.60 o 
   0  17   2      167.26      150.28     12.06 o 
   1  17   2      556.61      644.45     10.84 o 
   2  17   2        8.93        7.29      1.13 o 
   3  17   2       13.01       14.89      1.72 o 
   4  17   2       16.68       22.90      2.13 o 
   5  17   2        4.61        2.16      2.67 o 
   6  17   2       59.06       59.81      3.24 o 
  -7  18   2      104.99      127.98      9.66 o 
  -6  18   2       42.15       30.19      8.02 o 
  -5  18   2      286.90      261.29     14.18 o 
  -4  18   2      108.46      112.30      4.86 o 
  -3  18   2       68.79       61.70      2.18 o 
  -2  18   2      129.27      139.53      3.65 o 
  -1  18   2       15.65       12.42      1.16 o 
   0  18   2      132.11      126.14      3.54 o 
   1  18   2        3.57        2.15      1.80 o 
   2  18   2       22.49       16.48      1.39 o 
   3  18   2       25.67       21.67      1.99 o 
   4  18   2        4.02        4.71      1.46 o 
   5  18   2        0.01        1.11      2.88 o 
   6  18   2        0.11        3.37      1.71 o 
  -6  19   2       71.86       85.14      7.53 o 
  -5  19   2       57.27       50.94      4.49 o 
  -3  19   2       17.42       16.05      3.64 o 
  -2  19   2       19.88       18.15      1.90 o 
  -1  19   2       71.05       83.73      2.51 o 
   0  19   2      123.67      116.94      3.21 o 
   1  19   2       10.87        6.25      1.13 o 
   2  19   2      216.55      219.95      5.23 o 
   3  19   2       10.64       10.11      1.36 o 
   4  19   2        0.70        4.50      1.79 o 
   5  19   2        6.70        4.04      2.16 o 
  -6  20   2       40.14       33.53      4.06 o 
  -5  20   2       19.92       22.99      3.29 o 
  -4  20   2        2.04       -0.03      2.39 o 
  -3  20   2       51.20       38.70      3.22 o 
  -2  20   2        2.34       -2.92      2.92 o 
  -1  20   2        3.30        0.00      0.86 o 
   0  20   2        8.02        7.23      2.14 o 
   1  20   2       19.73       16.95      1.43 o 
   2  20   2      108.66      117.53     11.51 o 
   3  20   2        9.73        6.14      1.46 o 
   4  20   2        1.15        2.76      1.17 o 
  -5  21   2       43.79       32.64      5.19 o 
  -4  21   2        2.22        6.01      2.87 o 
  -3  21   2       92.82       93.95      4.57 o 
  -2  21   2        1.35        0.55      3.27 o 
  -1  21   2      102.83      101.87      6.94 o 
   0  21   2       25.14       21.67      2.59 o 
   1  21   2       68.33       61.70      2.62 o 
   2  21   2        2.19        2.19      1.12 o 
   3  21   2        0.13        1.50      1.34 o 
  -3  22   2        0.42       -1.30      2.42 o 
  -2  22   2        3.81        0.60      1.97 o 
  -1  22   2       36.04       22.01      2.79 o 
   0  22   2       29.91       24.89      3.15 o 
   1  22   2      108.10       74.01     15.03 o 
   2  22   2       23.19       19.92      1.90 o 
 -12   1   3       34.54       27.17      4.31 o 
 -11   1   3        0.45       -2.22      2.47 o 
 -10   1   3      167.45      169.88      7.25 o 
  -9   1   3      160.52      168.44      4.93 o 
  -8   1   3      694.28      688.23     10.15 o 
  -7   1   3       89.45       84.90      3.02 o 
  -6   1   3        2.74        1.50      2.32 o 
  -5   1   3      132.86      121.87      3.28 o 
  -4   1   3       18.16       15.11      1.12 o 
  -3   1   3     5400.02     5297.50     57.58 o 
  -2   1   3      410.66      355.98      4.55 o 
  -1   1   3    11065.10    11302.00    202.80 o 
   0   1   3     6694.92     6870.03     89.68 o 
   1   1   3     2850.10     2976.52     51.49 o 
   2   1   3      311.44      283.52      5.02 o 
   3   1   3      806.67      782.41      9.92 o 
   4   1   3        7.44       11.58      1.67 o 
   5   1   3        2.43        5.62      1.76 o 
   6   1   3      287.90      286.63      9.99 o 
   7   1   3       10.47        7.44      2.66 o 
   8   1   3       77.03       68.25      3.74 o 
   9   1   3        0.21        1.88      2.77 o 
 -11   2   3        0.00        3.56      2.61 o 
 -10   2   3      514.17      493.35     10.88 o 
  -9   2   3      109.59       99.82      3.86 o 
  -8   2   3     1573.16     1584.82     33.69 o 
  -7   2   3      166.79      167.24      6.96 o 
  -6   2   3      672.67      639.67     21.14 o 
  -5   2   3       10.64        0.60      3.52 o 
  -4   2   3     1005.57      936.21     14.25 o 
  -3   2   3       31.77       27.85      1.66 o 
  -2   2   3     3676.19     3725.92     90.66 o 
  -1   2   3      645.31      653.25      8.77 o 
   0   2   3     6278.18     6250.37     82.09 o 
   1   2   3     1652.83     1666.77     31.96 o 
   2   2   3      121.69      121.12      2.60 o 
   3   2   3     1350.36     1250.61     22.69 o 
   4   2   3     1273.35     1276.87     15.02 o 
   5   2   3       55.03       50.11      3.99 o 
   6   2   3        0.29        0.03      2.10 o 
   7   2   3       79.12       83.38      3.71 o 
   8   2   3        1.69        0.30      2.80 o 
   9   2   3        1.84       -2.61      2.61 o 
 -11   3   3        0.04        1.51      3.50 o 
 -10   3   3        2.18        0.42      2.40 o 
  -9   3   3      623.62      651.49     14.92 o 
  -8   3   3      148.31      144.52      4.90 o 
  -7   3   3      175.54      183.53      4.40 o 
  -6   3   3      588.10      550.97      8.78 o 
  -5   3   3       76.24       69.41      6.11 o 
  -4   3   3      722.99      641.15     21.30 o 
  -3   3   3      498.63      471.77     22.81 o 
  -2   3   3     5769.29     5731.17    244.12 o 
  -1   3   3     2979.74     2921.02     50.51 o 
   0   3   3       22.94       29.50      1.40 o 
   1   3   3     3197.11     3213.66     35.57 o 
   2   3   3     1194.73     1046.27     18.36 o 
   3   3   3        0.99        1.39      1.12 o 
   4   3   3       62.83       66.95      3.01 o 
   5   3   3      418.16      396.89     10.86 o 
   6   3   3       63.95       66.35      3.57 o 
   7   3   3        9.56       17.48      2.68 o 
   8   3   3        5.10        6.79      4.48 o 
   9   3   3        0.61       -1.65      2.88 o 
 -11   4   3        5.99        6.26      2.47 o 
 -10   4   3        0.68        2.50      2.90 o 
  -9   4   3       41.51       47.61      2.98 o 
  -8   4   3        1.01        5.50      1.91 o 
  -7   4   3       45.40       39.60      2.75 o 
  -6   4   3       67.40       74.01      2.37 o 
  -5   4   3      577.98      594.58      7.98 o 
  -4   4   3       95.76      107.43      2.40 o 
  -3   4   3     1171.59     1073.83     44.44 o 
  -2   4   3      148.85      162.64      6.99 o 
  -1   4   3     9640.26    10287.64    204.75 o 
   0   4   3      184.97      220.63      3.04 o 
   1   4   3        8.16       11.02      0.97 o 
   2   4   3      601.69      594.37      8.87 o 
   3   4   3        9.25       13.15      3.02 o 
   4   4   3      154.05      162.59      4.63 o 
   5   4   3      207.45      219.76      4.76 o 
   6   4   3        1.37        3.24      2.35 o 
   7   4   3       92.52       86.92      3.96 o 
   8   4   3       12.36       12.62      2.79 o 
   9   4   3        0.45       -2.64      2.64 o 
 -11   5   3        0.35       -2.17      2.51 o 
 -10   5   3        0.01        2.90      2.09 o 
  -9   5   3       30.88       34.30      2.64 o 
  -8   5   3      266.60      279.57      5.59 o 
  -7   5   3        2.45        1.61      1.77 o 
  -6   5   3       90.02       93.52      2.84 o 
  -5   5   3      531.03      551.61      7.09 o 
  -4   5   3      107.18      113.70      3.46 o 
  -3   5   3       35.87       28.93      0.95 o 
  -2   5   3      448.60      395.49     18.95 o 
  -1   5   3       81.92       83.69      2.75 o 
   0   5   3      653.83      607.80     14.35 o 
   1   5   3      259.86      245.02      3.69 o 
   2   5   3      165.07      161.98      7.14 o 
   3   5   3       55.41       60.57      2.74 o 
   4   5   3       57.81       56.99      2.72 o 
   5   5   3      216.93      221.95      4.87 o 
   6   5   3       40.73       34.21      5.69 o 
   7   5   3      133.11      148.96      4.64 o 
   8   5   3       17.21       18.72      3.70 o 
   9   5   3       35.53       48.04      3.77 o 
 -11   6   3        1.93        0.73      2.36 o 
 -10   6   3       55.70       48.24      3.24 o 
  -9   6   3       85.26       83.32      3.65 o 
  -8   6   3      116.58      112.78      4.20 o 
  -7   6   3      163.25      168.86      3.92 o 
  -6   6   3       25.05       22.71      1.64 o 
  -5   6   3       69.76       74.23      2.15 o 
  -4   6   3     1605.14     1707.17     27.64 o 
  -3   6   3      952.93     1018.44     28.49 o 
  -2   6   3     3042.69     3238.06     86.60 o 
  -1   6   3      286.53      261.17      3.76 o 
   0   6   3        3.35       11.76      1.49 o 
   1   6   3     1677.48     1641.71     28.11 o 
   2   6   3      270.41      254.34      4.18 o 
   3   6   3      953.91      946.94     12.57 o 
   4   6   3      168.80      172.51      3.96 o 
   5   6   3        0.01        1.78      1.71 o 
   6   6   3      103.83      104.26      3.68 o 
   7   6   3       65.80       62.60     10.16 o 
   8   6   3       41.92       36.66      3.95 o 
   9   6   3       14.54       12.04      4.72 o 
 -11   7   3        1.02        0.40      2.46 o 
 -10   7   3        0.22        2.14      3.58 o 
  -9   7   3      352.75      322.58      6.48 o 
  -8   7   3       22.66       20.20      3.34 o 
  -7   7   3      251.49      246.11      5.82 o 
  -6   7   3        1.05        1.62      1.41 o 
  -5   7   3      496.71      501.33     10.55 o 
  -4   7   3      472.33      468.27     13.81 o 
  -3   7   3     1842.44     1873.22     55.67 o 
  -2   7   3      937.82      911.44     15.85 o 
  -1   7   3        1.87        5.73      0.52 o 
   0   7   3     1510.53     1466.56     35.80 o 
   1   7   3     1870.65     1870.32     20.91 o 
   2   7   3      318.45      279.75      4.46 o 
   3   7   3      324.79      317.49      5.46 o 
   4   7   3      305.59      330.71      6.72 o 
   5   7   3       99.46       90.31      3.61 o 
   6   7   3      242.85      256.76     18.18 o 
   7   7   3      137.92      118.52      9.08 o 
   8   7   3        3.12        8.66      3.08 o 
   9   7   3        2.37        6.15      3.61 o 
 -11   8   3       11.79       12.87      2.83 o 
 -10   8   3        1.81        1.65      5.41 o 
  -9   8   3       79.38       74.19      3.67 o 
  -8   8   3       99.98      109.01      4.94 o 
  -7   8   3      424.14      459.14     10.94 o 
  -6   8   3      577.58      581.55     11.42 o 
  -5   8   3      325.08      339.32     15.42 o 
  -4   8   3      728.98      782.32     21.03 o 
  -3   8   3      245.25      296.29     11.21 o 
  -2   8   3       30.12       17.96      1.92 o 
  -1   8   3     2090.82     2233.21     37.88 o 
   0   8   3     2587.12     2684.06    132.92 o 
   1   8   3       33.20       46.52      1.59 o 
   2   8   3        2.51        1.93      2.24 o 
   3   8   3       81.57       69.49      3.94 o 
   4   8   3      450.56      468.24      7.24 o 
   5   8   3      115.84      117.39      4.31 o 
   6   8   3        1.67        0.58      1.91 o 
   7   8   3       12.81       11.43      2.46 o 
   8   8   3       10.29       12.88      2.77 o 
   9   8   3       28.00       33.08      4.00 o 
 -11   9   3        2.35        4.24      2.32 o 
 -10   9   3        6.25        5.51      2.44 o 
  -9   9   3       73.34       78.06      3.36 o 
  -8   9   3       61.95       51.54      2.68 o 
  -7   9   3        3.36        5.04      1.82 o 
  -6   9   3       90.33       66.33      2.29 o 
  -5   9   3      196.22      217.16      3.85 o 
  -4   9   3      303.36      324.67     11.83 o 
  -3   9   3      600.63      660.75     16.23 o 
  -2   9   3      286.06      255.39      5.97 o 
  -1   9   3      239.35      271.78      6.04 o 
   0   9   3       32.59       47.22      1.59 o 
   1   9   3        2.57        4.36      0.78 o 
   2   9   3      252.64      282.67      8.06 o 
   3   9   3        3.99        3.78      1.16 o 
   4   9   3       11.50       13.27      1.86 o 
   5   9   3        3.06        0.52      0.99 o 
   6   9   3       18.38       25.71      2.42 o 
   7   9   3       45.56       54.24      3.62 o 
   8   9   3        0.35        4.47      2.63 o 
 -10  10   3        0.91        6.27      2.68 o 
  -9  10   3        0.34        5.56      2.79 o 
  -8  10   3        6.04        0.21      1.58 o 
  -7  10   3       65.87       88.03      4.44 o 
  -6  10   3      170.36      177.14      3.83 o 
  -5  10   3       26.96       22.84      1.30 o 
  -4  10   3      305.34      323.90     16.40 o 
  -3  10   3      114.89      133.31      4.38 o 
  -2  10   3      508.79      569.24     13.96 o 
  -1  10   3       10.40        7.13      2.23 o 
   0  10   3       36.59       24.40      1.15 o 
   1  10   3        2.97        0.17      1.04 o 
   2  10   3       32.15       38.73      2.08 o 
   3  10   3      116.20      112.41      5.17 o 
   4  10   3      147.42      136.83      5.46 o 
   5  10   3        8.52        4.40      1.88 o 
   6  10   3       34.88       31.55      2.57 o 
   7  10   3        0.42        0.52      2.18 o 
   8  10   3        1.37        2.57      4.08 o 
 -10  11   3        2.24        4.99      5.82 o 
  -9  11   3       56.14       56.45      3.25 o 
  -8  11   3        0.64        0.97      2.32 o 
  -7  11   3      200.21      204.81      7.56 o 
  -6  11   3      128.41      116.65      3.70 o 
  -5  11   3       10.67       10.37      1.01 o 
  -4  11   3       41.25       45.09      3.60 o 
  -3  11   3      379.72      404.13     28.39 o 
  -2  11   3       69.23       77.46      4.89 o 
  -1  11   3        0.08       -0.58      1.42 o 
   0  11   3       55.90       56.50      1.81 o 
   1  11   3      329.20      322.81      5.74 o 
   2  11   3      663.07      652.39     17.06 o 
   3  11   3       62.03       57.65      3.62 o 
   4  11   3        3.87        5.50      1.87 o 
   5  11   3      474.45      516.69      8.50 o 
   6  11   3        7.71        5.03      2.10 o 
   7  11   3        6.14        7.86      2.19 o 
   8  11   3        0.13        4.78      2.53 o 
 -10  12   3        0.03        1.97      2.85 o 
  -9  12   3        7.07        4.53      1.78 o 
  -8  12   3       79.20       63.12      2.76 o 
  -7  12   3        8.46        8.75      3.91 o 
  -6  12   3      157.66      139.83     14.12 o 
  -5  12   3       30.06       30.31      1.42 o 
  -4  12   3       19.73       21.88      3.03 o 
  -3  12   3       66.63       71.82      3.77 o 
  -2  12   3      672.10      708.93     26.22 o 
  -1  12   3      399.73      371.44      7.83 o 
   0  12   3      123.90      107.34      2.24 o 
   1  12   3        6.81        7.65      0.94 o 
   2  12   3        1.15        1.12      1.08 o 
   3  12   3        1.27        1.64      2.02 o 
   4  12   3      631.96      599.59     22.15 o 
   5  12   3       11.66       16.78      4.52 o 
   6  12   3        5.29        2.51      3.06 o 
   7  12   3        1.69        4.47      2.26 o 
   8  12   3       33.61       47.41      3.52 o 
 -10  13   3        0.02        0.28      5.30 o 
  -9  13   3        3.72        4.35      2.01 o 
  -8  13   3       20.66       30.10      2.12 o 
  -7  13   3      153.25      159.81      3.89 o 
  -6  13   3       13.01       17.74      1.99 o 
  -5  13   3      792.82      780.97     19.87 o 
  -4  13   3      195.42      217.04      6.47 o 
  -3  13   3       20.46       17.70      2.58 o 
  -2  13   3       13.78       18.33      2.32 o 
  -1  13   3       13.19       13.45      2.00 o 
   0  13   3       17.97       23.25      1.01 o 
   1  13   3      132.74      130.87      3.81 o 
   2  13   3       55.54       50.79      2.09 o 
   3  13   3      260.38      255.56     15.64 o 
   4  13   3       49.07       53.57      5.92 o 
   5  13   3        5.35       -1.22      2.04 o 
   6  13   3       13.08       16.05      4.49 o 
   7  13   3        0.94       -1.81      2.13 o 
  -9  14   3       17.32       16.70      2.20 o 
  -8  14   3       84.19       86.16      3.16 o 
  -7  14   3       13.53       10.48      1.50 o 
  -6  14   3        2.61        2.96      1.34 o 
  -5  14   3       51.89       39.25      1.97 o 
  -4  14   3        0.59        4.96      4.23 o 
  -3  14   3       31.55       28.12      4.50 o 
  -2  14   3        2.35        2.39      2.31 o 
  -1  14   3      320.91      359.48     11.45 o 
   0  14   3       25.08       30.24      4.85 o 
   1  14   3      222.21      215.91     16.48 o 
   2  14   3       17.54       23.46      2.55 o 
   3  14   3      110.27      108.66      5.45 o 
   4  14   3      183.28      197.98      5.57 o 
   5  14   3      243.91      258.08      6.25 o 
   6  14   3        0.69        1.32      2.21 o 
   7  14   3        7.26        8.17      4.31 o 
  -9  15   3        1.11       -0.94      1.64 o 
  -8  15   3        3.27        1.60      1.63 o 
  -7  15   3       24.80       15.65      1.19 o 
  -6  15   3      251.99      242.28     19.51 o 
  -5  15   3        5.47        0.80      1.12 o 
  -4  15   3      112.93      128.55      8.63 o 
  -3  15   3      362.27      387.43     29.29 o 
  -2  15   3       15.82       18.12      3.32 o 
  -1  15   3       96.94      110.90      8.62 o 
   0  15   3       22.73       21.67      1.38 o 
   1  15   3       24.26       20.08      2.28 o 
   2  15   3       36.10       32.41      1.74 o 
   3  15   3      194.17      178.74      4.02 o 
   4  15   3       10.13        4.94      1.73 o 
   5  15   3        9.41        6.86      2.15 o 
   6  15   3        8.75        1.37      2.67 o 
   7  15   3        2.33        7.48      3.29 o 
  -8  16   3        4.91        3.16      1.63 o 
  -7  16   3        2.19        0.40      0.93 o 
  -6  16   3      139.09      157.48      9.43 o 
  -5  16   3        2.28       -0.19      2.93 o 
  -4  16   3       12.91       11.45      5.40 o 
  -3  16   3      507.44      517.00     11.78 o 
  -2  16   3      129.75      139.64      5.02 o 
  -1  16   3       36.94       33.27      6.09 o 
   0  16   3       46.19       45.58      1.38 o 
   1  16   3        0.75        2.93      3.09 o 
   2  16   3        1.76       -0.29      1.06 o 
   3  16   3        3.41        7.67      4.29 o 
   4  16   3       38.92       38.76      2.27 o 
   5  16   3       40.94       34.98      2.37 o 
   6  16   3       47.70       50.00      7.19 o 
  -8  17   3       20.11       21.92      4.85 o 
  -7  17   3       68.08       63.43      5.69 o 
  -6  17   3        0.00        0.25      2.32 o 
  -5  17   3      173.81      153.30      8.95 o 
  -4  17   3       13.41        8.39      4.79 o 
  -3  17   3        5.98        5.39      2.43 o 
  -2  17   3       51.78       51.43      4.06 o 
  -1  17   3       85.93       75.41      3.74 o 
   0  17   3      136.66      142.47      3.54 o 
   1  17   3       12.98        9.65      1.14 o 
   2  17   3       15.51       11.53      1.73 o 
   3  17   3        7.48        6.67      1.52 o 
   4  17   3        0.17        4.47      1.81 o 
   5  17   3       28.50       28.90      7.16 o 
   6  17   3        0.86        3.52      2.10 o 
  -7  18   3       69.30       63.68      5.33 o 
  -6  18   3       11.07        8.67      3.37 o 
  -5  18   3       60.31       83.51     13.69 o 
  -4  18   3       37.98       32.70      6.33 o 
  -3  18   3        3.18        1.11      2.19 o 
  -2  18   3        8.50        4.88      2.40 o 
  -1  18   3        0.14       -2.31      2.31 o 
   0  18   3        6.29       -0.61      3.80 o 
   1  18   3       90.99       97.92      4.40 o 
   2  18   3        3.77        4.09      1.12 o 
   3  18   3       16.55       19.24      2.83 o 
   4  18   3       35.97       33.11      2.56 o 
   5  18   3        0.03        0.66      2.05 o 
  -7  19   3       32.48       45.06     12.44 o 
  -6  19   3        3.84        8.71      3.23 o 
  -5  19   3       21.06       21.73      3.39 o 
  -4  19   3       10.54        7.84      5.25 o 
  -3  19   3        8.50        6.77      5.29 o 
  -2  19   3        9.39       17.77      2.70 o 
  -1  19   3       37.80       37.26      4.10 o 
   0  19   3       30.88       24.61      0.92 o 
   1  19   3       27.53       21.93      1.74 o 
   2  19   3        9.65        5.46      1.09 o 
   3  19   3        0.18        3.86      1.42 o 
   4  19   3       10.68        6.41      1.58 o 
  -6  20   3       16.14       27.31      5.03 o 
  -5  20   3       14.81       22.85      3.48 o 
  -4  20   3        0.37        4.38      2.49 o 
  -3  20   3       73.11       88.25      6.27 o 
  -2  20   3       80.78       81.26      6.52 o 
  -1  20   3       27.46       21.28      2.63 o 
   0  20   3       69.87       73.11      6.03 o 
   1  20   3        0.48        2.30      2.18 o 
   2  20   3        1.35        3.48      1.01 o 
   3  20   3       28.00       25.32      1.79 o 
   4  20   3       21.72       16.06      1.89 o 
  -5  21   3       11.11        7.80      2.98 o 
  -4  21   3       22.30       33.37      5.81 o 
  -3  21   3        4.86        2.49      3.77 o 
  -2  21   3       23.36       20.72      2.88 o 
  -1  21   3       14.40        7.48      2.38 o 
   0  21   3       53.90       68.12      4.14 o 
   1  21   3       17.29       12.61      2.77 o 
   2  21   3      144.55      168.82      7.23 o 
  -3  22   3       14.97       10.08      2.73 o 
  -2  22   3        2.55        6.49      2.36 o 
  -1  22   3       14.49       14.46      2.82 o 
   0  22   3       11.91       11.58      3.85 o 
   1  22   3       28.16       30.44      3.28 o 
 -12   0   4        5.06        3.68      3.96 o 
 -11   0   4        0.14        0.95      5.17 o 
 -10   0   4        1.21        0.86      3.87 o 
  -9   0   4     1930.82     2132.09     35.19 o 
  -8   0   4       79.37       66.76      4.39 o 
  -7   0   4      162.99      174.20      5.88 o 
  -6   0   4      273.27      264.77      6.64 o 
  -5   0   4     3571.93     3525.19     52.08 o 
  -4   0   4     7002.12     7046.27    137.33 o 
  -3   0   4      549.01      489.54      8.63 o 
  -2   0   4      173.40      186.73      4.05 o 
  -1   0   4      148.24      178.19      3.96 o 
   0   0   4     7217.92     7655.19    128.64 o 
   1   0   4     1028.55     1093.81     19.06 o 
   2   0   4     8146.96     8500.67    133.55 o 
   3   0   4     1307.91     1322.71     22.30 o 
   4   0   4       88.19       69.20      4.01 o 
   5   0   4        0.35       -2.64      2.64 o 
   6   0   4      200.21      203.23      7.67 o 
   7   0   4       14.95        9.71      3.70 o 
   8   0   4      101.21       94.82      6.14 o 
   9   0   4       68.11       67.21      6.08 o 
 -12   1   4       10.90        5.99      2.84 o 
 -11   1   4        2.49       -0.42      2.58 o 
 -10   1   4      380.39      398.71      7.86 o 
  -9   1   4       27.02       33.73      3.91 o 
  -8   1   4     1035.49     1052.71     13.63 o 
  -7   1   4      106.87      111.31      3.25 o 
  -6   1   4      469.23      463.72      6.99 o 
  -5   1   4      382.23      403.71      6.76 o 
  -4   1   4      791.62      842.14     11.47 o 
  -3   1   4      543.52      469.97      9.67 o 
  -2   1   4      148.87      154.21      4.95 o 
  -1   1   4     4148.53     3977.86     42.86 o 
   0   1   4     2512.76     2561.26     90.95 o 
   1   1   4        0.46        6.85      1.24 o 
   2   1   4      785.12      801.74     10.39 o 
   3   1   4       23.85       21.96      1.99 o 
   4   1   4       21.90       20.04      1.96 o 
   5   1   4      337.47      344.97      7.33 o 
   6   1   4      130.46      121.00      4.25 o 
   7   1   4      212.94      206.15      5.65 o 
   8   1   4        0.28        0.10      2.76 o 
   9   1   4        0.01        0.10      8.47 o 
 -12   2   4        8.29       13.00      2.90 o 
 -11   2   4       22.75       19.33      3.16 o 
 -10   2   4        6.31        4.63      3.53 o 
  -9   2   4      207.90      224.61      5.40 o 
  -8   2   4       46.58       37.29      2.68 o 
  -7   2   4        4.83        4.12      2.15 o 
  -6   2   4      661.16      672.19     11.55 o 
  -5   2   4      594.37      586.67      8.07 o 
  -4   2   4     1591.17     1523.45     31.23 o 
  -3   2   4       89.53      101.05      2.51 o 
  -2   2   4      420.84      384.19      7.82 o 
  -1   2   4      513.78      478.05     10.00 o 
   0   2   4      394.60      364.13      6.73 o 
   1   2   4      247.07      261.05      4.24 o 
   2   2   4     1120.52     1027.54     12.21 o 
   3   2   4      621.54      623.91      8.53 o 
   4   2   4      385.82      377.47      6.38 o 
   5   2   4      187.13      191.04      5.90 o 
   6   2   4        7.92       11.17      3.01 o 
   7   2   4       83.12       77.97      3.94 o 
   8   2   4        9.23        9.92      3.50 o 
   9   2   4        7.76        5.60      3.48 o 
 -12   3   4        0.62        0.86      2.78 o 
 -11   3   4        5.25        7.16      2.68 o 
 -10   3   4       26.27       24.16      3.01 o 
  -9   3   4        0.41        8.05      4.44 o 
  -8   3   4      321.00      336.76      6.13 o 
  -7   3   4      118.72      139.08      3.56 o 
  -6   3   4      485.24      499.75      8.05 o 
  -5   3   4      502.36      487.32      6.66 o 
  -4   3   4     1376.54     1509.90     43.03 o 
  -3   3   4      306.45      262.55     15.59 o 
  -2   3   4       72.47       72.29      2.71 o 
  -1   3   4     2998.16     3001.93     88.61 o 
   0   3   4      695.32      753.99     14.08 o 
   1   3   4      755.52      743.02     15.76 o 
   2   3   4       39.99       30.37      2.32 o 
   3   3   4       22.29       26.63      1.86 o 
   4   3   4      490.72      537.50      8.21 o 
   5   3   4       82.59       80.82      4.66 o 
   6   3   4      306.00      340.73      7.92 o 
   7   3   4        0.59        5.66      4.94 o 
   8   3   4       19.39       19.26      7.28 o 
   9   3   4        4.30        5.06      3.03 o 
 -11   4   4       80.95       95.31     14.84 o 
 -10   4   4        9.91        0.91      3.26 o 
  -9   4   4      200.80      216.78      5.90 o 
  -8   4   4        0.58        2.42      2.02 o 
  -7   4   4      158.15      135.29      4.31 o 
  -6   4   4      234.88      258.53      5.83 o 
  -5   4   4     1950.95     2123.73     26.96 o 
  -4   4   4       11.83       11.05      1.02 o 
  -3   4   4       11.36        6.16      1.45 o 
  -2   4   4     3563.97     3259.69    214.72 o 
  -1   4   4      203.39      180.90      6.92 o 
   0   4   4       81.47       65.03      1.65 o 
   1   4   4     5078.98     5306.85     56.67 o 
   2   4   4      215.96      209.84      3.99 o 
   3   4   4      138.97      155.74      4.30 o 
   4   4   4       33.57       22.71      2.69 o 
   5   4   4       37.74       37.21      3.10 o 
   6   4   4      153.74      155.87     12.57 o 
   7   4   4       14.88       15.50      2.79 o 
   8   4   4       39.50       34.15      3.32 o 
   9   4   4        0.18        3.90      3.46 o 
 -11   5   4        0.10        1.74      2.36 o 
 -10   5   4      156.00      160.54      5.41 o 
  -9   5   4       66.46       69.01      3.63 o 
  -8   5   4       23.42       25.77      4.24 o 
  -7   5   4        2.61        5.21      1.40 o 
  -6   5   4      763.88      808.89     10.64 o 
  -5   5   4     2213.60     2202.60     88.75 o 
  -4   5   4       62.20       67.99      1.84 o 
  -3   5   4      633.63      595.74     21.16 o 
  -2   5   4       29.12       20.43      1.07 o 
  -1   5   4     2484.43     2349.56     44.90 o 
   0   5   4      250.15      267.69      8.44 o 
   1   5   4     2012.55     2072.63     24.25 o 
   2   5   4      366.43      350.42      5.40 o 
   3   5   4     1440.56     1414.30     17.05 o 
   4   5   4       60.96       67.68      3.19 o 
   5   5   4        7.59        7.23      2.85 o 
   6   5   4      122.15      121.19      6.12 o 
   7   5   4      164.12      162.46      7.98 o 
   8   5   4        0.50       -0.41      2.83 o 
   9   5   4        3.75        1.69      3.02 o 
 -11   6   4        6.01        9.13      2.58 o 
 -10   6   4        6.23        9.38      4.07 o 
  -9   6   4      257.12      266.50      5.78 o 
  -8   6   4      450.80      475.05      9.71 o 
  -7   6   4       55.50       59.44      2.42 o 
  -6   6   4      335.23      323.60      5.19 o 
  -5   6   4        9.92        6.98      2.65 o 
  -4   6   4     1408.63     1568.42     83.19 o 
  -3   6   4      394.18      363.89      6.16 o 
  -2   6   4      738.86      657.74     15.30 o 
  -1   6   4     2111.70     2029.61     32.88 o 
   0   6   4     1490.05     1408.97     17.05 o 
   1   6   4      343.34      332.65      5.17 o 
   2   6   4      349.71      331.67      7.61 o 
   3   6   4      481.45      488.97      7.40 o 
   4   6   4       91.46       88.13      4.00 o 
   5   6   4       63.69       71.56      3.22 o 
   6   6   4      317.49      312.34      7.63 o 
   7   6   4       20.01       16.80      3.15 o 
   8   6   4       73.47       68.41      4.70 o 
 -11   7   4       26.13       33.99      4.25 o 
 -10   7   4       41.08       46.73      3.09 o 
  -9   7   4       31.09       24.91      2.54 o 
  -8   7   4       98.46       90.33      3.60 o 
  -7   7   4        1.71        4.00      1.45 o 
  -6   7   4       58.99       42.81      2.12 o 
  -5   7   4     1587.37     1627.34     25.50 o 
  -4   7   4        2.44        7.57      2.16 o 
  -3   7   4     4086.64     4296.10    100.59 o 
  -2   7   4      359.70      330.52      6.32 o 
  -1   7   4     2343.51     2389.64     41.98 o 
   0   7   4       32.27       30.36      1.48 o 
   1   7   4      707.25      704.82      9.16 o 
   2   7   4      195.10      185.42      4.29 o 
   3   7   4      715.72      659.46     11.68 o 
   4   7   4        3.21        2.27      4.22 o 
   5   7   4        0.12        0.65      1.92 o 
   6   7   4        0.53        0.48      2.53 o 
   7   7   4       58.16       69.59      4.79 o 
   8   7   4        4.61        7.71      3.88 o 
 -11   8   4        7.02       10.46      2.55 o 
 -10   8   4       18.27       17.80      2.73 o 
  -9   8   4       70.23       73.29      3.92 o 
  -8   8   4      180.29      185.91      6.06 o 
  -7   8   4        0.12        0.52      1.25 o 
  -6   8   4      368.47      380.22      7.01 o 
  -5   8   4       24.75       24.09      1.25 o 
  -4   8   4     2093.98     2119.51     45.40 o 
  -3   8   4      229.08      207.54      7.75 o 
  -2   8   4     1537.58     1602.56     33.89 o 
  -1   8   4     1300.71     1483.14     33.64 o 
   0   8   4      824.47      866.33     20.10 o 
   1   8   4        1.07        1.72      1.03 o 
   2   8   4      726.96      737.23     10.54 o 
   3   8   4        7.09        5.66      1.53 o 
   4   8   4       78.92       76.52      3.09 o 
   5   8   4       69.62       86.78      3.42 o 
   6   8   4      112.23      122.38      6.05 o 
   7   8   4      451.88      502.63     11.00 o 
   8   8   4        0.32        7.51      4.28 o 
 -11   9   4        3.26        0.32      2.40 o 
 -10   9   4      108.59       96.75      4.33 o 
  -9   9   4        9.15        6.37      1.96 o 
  -8   9   4      236.78      193.01      8.97 o 
  -7   9   4      115.86      118.05      3.13 o 
  -6   9   4      128.21      129.34      3.24 o 
  -5   9   4       17.05       12.57      1.03 o 
  -4   9   4        6.62        5.24      3.36 o 
  -3   9   4      180.24      172.45      6.21 o 
  -2   9   4        9.52        3.69      2.33 o 
   1   9   4      173.10      176.76      3.28 o 
   2   9   4      212.21      227.91      7.64 o 
   3   9   4       41.55       40.27      2.61 o 
   4   9   4      361.11      370.66     15.90 o 
   5   9   4      126.16      114.68      4.04 o 
   6   9   4        1.98       -0.82      5.13 o 
   7   9   4      107.98      106.94      4.74 o 
   8   9   4        1.38        3.09      2.79 o 
 -10  10   4        0.00        0.32      1.90 o 
  -9  10   4       24.18       23.69      2.85 o 
  -8  10   4       49.95       56.32      7.56 o 
  -7  10   4       25.04       27.53      1.84 o 
  -6  10   4        0.07        0.81      1.16 o 
  -5  10   4      606.16      611.68     16.13 o 
  -4  10   4      773.50      748.83     28.55 o 
  -3  10   4        2.07       -1.76      1.76 o 
  -2  10   4       11.06       15.45      8.38 o 
  -1  10   4      302.36      286.34      5.96 o 
   0  10   4      132.34      140.38      2.83 o 
   1  10   4      250.00      259.79     12.29 o 
   2  10   4      401.40      389.29     16.32 o 
   3  10   4        5.97        9.10      4.08 o 
   4  10   4       12.09        7.18      1.77 o 
   5  10   4      123.82      125.29      4.03 o 
   6  10   4       49.13       48.74      5.31 o 
   7  10   4       25.32       22.71      3.11 o 
   8  10   4        8.26       12.09      2.99 o 
 -10  11   4        4.23        2.71      2.02 o 
  -9  11   4       92.78       93.44      3.48 o 
  -8  11   4       38.55       39.32      2.22 o 
  -7  11   4      148.47      153.72      3.79 o 
  -6  11   4       43.63       50.03      2.33 o 
  -5  11   4      135.39      140.39      3.11 o 
  -4  11   4       25.12       14.81      3.64 o 
  -3  11   4        2.65       -0.97      3.01 o 
  -2  11   4      330.07      355.93     12.44 o 
  -1  11   4      128.49      104.88      3.75 o 
   0  11   4      171.11      171.92      3.02 o 
   1  11   4        6.99        9.04      1.09 o 
   2  11   4      492.39      503.94     30.00 o 
   3  11   4       15.64       12.13      1.59 o 
   4  11   4       31.16       24.72      4.34 o 
   5  11   4       20.91       22.91      2.41 o 
   6  11   4        0.40        0.09      2.14 o 
   7  11   4        4.47        8.58      2.59 o 
 -10  12   4       11.14       13.81      4.09 o 
  -9  12   4        0.45        1.25      1.46 o 
  -8  12   4       22.11       16.65      1.97 o 
  -7  12   4       74.15       59.78      2.65 o 
  -6  12   4      136.48      124.36      6.30 o 
  -5  12   4       52.99       55.04      1.65 o 
  -4  12   4      279.89      283.96     12.37 o 
  -3  12   4      136.57      124.64      5.18 o 
  -2  12   4       83.02       86.31      9.72 o 
  -1  12   4        7.87        5.71      1.82 o 
   0  12   4        4.17        2.75      0.81 o 
   1  12   4       54.48       55.01      1.85 o 
   2  12   4       45.91       44.87      2.02 o 
   3  12   4       15.35       17.16      4.95 o 
   4  12   4      273.00      269.54     10.56 o 
   5  12   4       12.32       10.96      2.06 o 
   6  12   4       20.08       19.74      2.49 o 
   7  12   4        1.18       -0.23      2.63 o 
 -10  13   4        5.54        4.99      1.88 o 
  -9  13   4        6.04        6.14      2.29 o 
  -8  13   4        9.89        3.75      1.43 o 
  -7  13   4       40.11       28.95      2.45 o 
  -6  13   4       79.80       78.98      2.15 o 
  -5  13   4       57.83       70.64      4.35 o 
  -4  13   4      217.76      226.04     16.78 o 
  -3  13   4        2.90        4.05      4.74 o 
  -2  13   4      162.62      138.07     10.38 o 
  -1  13   4      165.88      179.57     13.21 o 
   0  13   4        0.22        1.99      2.77 o 
   1  13   4      247.93      262.60      5.41 o 
   2  13   4        1.75        1.64      1.14 o 
   3  13   4        2.05        2.39      1.52 o 
   4  13   4      145.05      155.37     12.25 o 
   5  13   4       20.06       17.41      6.68 o 
   6  13   4       20.70       31.47      5.20 o 
   7  13   4        3.60        2.55      3.09 o 
  -9  14   4       27.45       14.56      4.44 o 
  -8  14   4       18.72       21.41      9.60 o 
  -7  14   4        5.17        3.66      1.30 o 
  -6  14   4        1.07        1.62      3.74 o 
  -5  14   4       36.80       36.60      3.59 o 
  -4  14   4       35.35       31.90      4.92 o 
  -3  14   4      228.53      251.91      8.99 o 
  -2  14   4      617.17      667.14     26.11 o 
  -1  14   4       66.21       55.98     15.42 o 
   0  14   4      324.05      335.17     16.89 o 
   1  14   4      256.33      232.30      6.06 o 
   2  14   4      138.73      134.31      8.60 o 
   3  14   4       28.80       32.00      2.28 o 
   4  14   4        8.24        8.70      1.86 o 
   5  14   4        4.49        8.40      1.93 o 
   6  14   4        0.12        2.52      2.06 o 
  -9  15   4        0.36        1.41      1.42 o 
  -8  15   4       37.30       23.56      3.82 o 
  -7  15   4       36.93       25.95      4.18 o 
  -6  15   4       24.15       22.82      2.30 o 
  -5  15   4      191.90      201.76     18.89 o 
  -4  15   4      335.07      346.26     19.04 o 
  -3  15   4      826.32      840.25     35.02 o 
  -2  15   4       23.60       15.53      3.04 o 
  -1  15   4       40.04       32.90      5.25 o 
   0  15   4       76.55       79.80      2.72 o 
   1  15   4      174.34      159.14      3.43 o 
   2  15   4       66.01       66.79      2.44 o 
   3  15   4      271.17      263.64     10.88 o 
   4  15   4       40.48       37.88      5.02 o 
   5  15   4       48.40       45.21      2.79 o 
   6  15   4        6.78       12.48      7.56 o 
  -8  16   4        8.47        5.86      5.17 o 
  -7  16   4        8.65       12.39      3.61 o 
  -6  16   4       64.44       63.68      5.17 o 
  -5  16   4       13.70       16.65      4.82 o 
  -4  16   4        3.31       10.72      4.19 o 
  -3  16   4       11.00       14.92      3.43 o 
  -2  16   4       76.84       71.52      3.98 o 
  -1  16   4        0.43       -1.01      3.53 o 
   0  16   4      361.23      360.94      7.05 o 
   1  16   4       32.38       28.81      1.54 o 
   2  16   4        5.24        5.95      1.44 o 
   3  16   4       28.91       36.00      2.45 o 
   4  16   4        0.71        3.35      3.06 o 
   5  16   4        1.93        4.17      1.80 o 
  -8  17   4        3.29       10.18      4.31 o 
  -7  17   4        6.36        3.44      4.57 o 
  -6  17   4       12.71        9.48      4.39 o 
  -5  17   4       46.58       45.13      7.62 o 
  -4  17   4       86.76      114.66      7.73 o 
  -3  17   4       24.05       28.33      3.48 o 
  -2  17   4       12.94       18.26      5.03 o 
  -1  17   4       87.57       92.25      4.33 o 
   0  17   4       40.49       31.27      1.45 o 
   1  17   4        0.76        0.17      0.91 o 
   2  17   4       69.64       55.80      5.23 o 
   3  17   4        0.06       -0.68      1.55 o 
   4  17   4       53.83       51.41      3.07 o 
   5  17   4        1.64        4.67      1.98 o 
  -7  18   4        2.03        5.45      3.54 o 
  -6  18   4       10.58        4.33      3.49 o 
  -5  18   4        0.04        1.24      2.93 o 
  -4  18   4       49.12       45.23      3.82 o 
  -3  18   4       16.50       11.06      4.77 o 
  -2  18   4        0.62        4.20      4.79 o 
  -1  18   4        5.62        4.09      3.23 o 
   0  18   4       30.92       20.40      3.02 o 
   1  18   4        6.13        7.83      1.11 o 
   2  18   4       33.09       33.16      4.19 o 
   3  18   4        9.95       11.67      2.41 o 
   4  18   4       11.29        6.30      1.72 o 
  -6  19   4        1.94        1.70      3.78 o 
  -5  19   4        3.18        2.23      4.13 o 
  -4  19   4        0.43       -1.03      2.43 o 
  -3  19   4       16.64       18.83      6.45 o 
  -2  19   4        5.56       14.21      2.74 o 
  -1  19   4       59.04       63.22      3.94 o 
   0  19   4       66.91       57.69      4.09 o 
   1  19   4       44.44       32.99      1.50 o 
   2  19   4       27.68       18.78      4.36 o 
   3  19   4        0.34       -0.54      1.20 o 
   4  19   4       16.10       11.86      1.76 o 
  -5  20   4        1.28       -0.17      3.64 o 
  -4  20   4       36.85       35.11      9.29 o 
  -3  20   4       16.45       17.91      3.37 o 
  -2  20   4        7.72        7.28      2.55 o 
  -1  20   4        4.28        6.79      2.66 o 
   0  20   4        4.89        6.60      2.38 o 
   1  20   4        7.30        3.19      3.09 o 
   2  20   4        3.37        2.58      2.46 o 
   3  20   4        6.54        2.20      1.55 o 
  -4  21   4        4.32       -1.06      5.35 o 
  -3  21   4       21.59       16.46      3.24 o 
  -2  21   4        0.00       -3.63      3.63 o 
  -1  21   4       26.49       26.87      3.46 o 
   0  21   4        3.63        3.10      2.58 o 
   1  21   4       11.24       13.22      3.10 o 
  -2  22   4       83.80       95.61      9.28 o 
  -1  22   4        0.64        3.86      2.85 o 
 -12   1   5       47.09       39.22      3.60 o 
 -11   1   5        5.71        2.72      3.15 o 
 -10   1   5       83.82       91.96      3.89 o 
  -9   1   5        2.07        1.28      2.18 o 
  -8   1   5      635.11      669.92      9.61 o 
  -7   1   5      103.11      110.15      4.61 o 
  -6   1   5      434.05      442.37      7.86 o 
  -5   1   5     1106.46     1153.01     25.86 o 
  -4   1   5      433.00      413.81      5.61 o 
  -3   1   5      149.66      143.21      2.74 o 
  -2   1   5     1204.06     1264.18     14.02 o 
  -1   1   5     7415.93     7825.17    138.48 o 
   0   1   5     1670.81     1725.64     23.21 o 
   1   1   5     3041.94     3411.07     39.60 o 
   2   1   5       26.13       15.09      2.19 o 
   3   1   5      568.01      544.54      8.27 o 
   4   1   5      331.73      311.23      8.34 o 
   5   1   5        7.55        5.91      5.60 o 
   6   1   5      120.28      106.59      4.33 o 
   7   1   5        0.02       -1.06      4.91 o 
   8   1   5        5.85        4.32      2.76 o 
 -12   2   5       66.08       63.71      4.18 o 
 -11   2   5       31.14       30.89      4.28 o 
 -10   2   5       15.77       10.94      2.50 o 
  -9   2   5      306.72      317.10      6.53 o 
  -8   2   5      233.58      239.55      5.31 o 
  -7   2   5      591.50      606.59      8.56 o 
  -6   2   5        6.97        2.01      2.46 o 
  -5   2   5     1278.73     1246.66     24.60 o 
  -4   2   5       92.53       66.24      1.92 o 
  -3   2   5     1329.27     1374.74     17.96 o 
  -2   2   5       44.76       43.24      1.38 o 
  -1   2   5      891.26      846.25     11.50 o 
   0   2   5     1472.79     1528.67     23.99 o 
   1   2   5      777.94      768.98      9.83 o 
   2   2   5      150.52      165.89      4.90 o 
   3   2   5      574.55      556.30      8.36 o 
   4   2   5      989.91      954.44     12.98 o 
   5   2   5      773.80      755.90     11.36 o 
   6   2   5        1.74       -1.24      2.24 o 
   7   2   5       39.96       26.15      3.41 o 
   8   2   5        9.19        4.03      5.03 o 
 -12   3   5        7.23        5.30      3.50 o 
 -11   3   5       84.54      101.19      4.28 o 
 -10   3   5        6.66        9.49      2.31 o 
  -9   3   5      147.06      146.18      4.82 o 
  -8   3   5      169.25      175.69      4.91 o 
  -7   3   5      303.82      316.09      9.41 o 
  -6   3   5       16.35       15.53      2.09 o 
  -5   3   5      523.55      446.10      6.51 o 
  -4   3   5       37.47       29.74      1.43 o 
  -3   3   5      647.00      635.48     16.85 o 
  -2   3   5        0.82        3.40      0.91 o 
  -1   3   5      798.47      868.68     25.64 o 
   0   3   5      699.41      720.85     26.18 o 
   1   3   5      188.29      216.91      9.05 o 
   2   3   5      207.60      200.24      4.08 o 
   3   3   5       89.40       82.32      5.46 o 
   4   3   5     1031.98     1001.13     14.99 o 
   5   3   5      102.63       87.00      3.79 o 
   6   3   5      152.92      137.12      4.61 o 
   7   3   5        2.60        3.17      2.59 o 
   8   3   5       41.44       53.20      4.10 o 
 -12   4   5       55.28       61.56      3.95 o 
 -11   4   5        2.40        7.62      2.82 o 
 -10   4   5        7.47        4.86      3.01 o 
  -9   4   5      153.12      142.29      4.66 o 
  -8   4   5       63.01       59.90      5.87 o 
  -7   4   5        0.01        0.64      4.39 o 
  -6   4   5       69.13       82.78      2.76 o 
  -5   4   5       42.30       56.92      1.88 o 
  -4   4   5      217.03      215.55      6.67 o 
  -3   4   5       42.02       59.48      1.67 o 
  -2   4   5     1392.25     1360.56     37.07 o 
  -1   4   5       35.23       32.27      1.55 o 
   0   4   5      340.83      367.19      5.56 o 
   1   4   5      408.98      385.64     15.57 o 
   2   4   5      154.13      160.08      3.73 o 
   3   4   5        3.10        4.60      1.64 o 
   4   4   5       24.60       25.76      2.58 o 
   5   4   5      180.04      193.55      5.28 o 
   6   4   5       14.62       10.10      2.70 o 
   7   4   5       67.51       68.96      3.86 o 
   8   4   5       17.72       13.85      3.32 o 
 -11   5   5        0.77        6.35      2.64 o 
 -10   5   5       19.96       19.63      2.40 o 
  -9   5   5       31.80       25.15      3.47 o 
  -8   5   5      127.93      166.43      4.06 o 
  -7   5   5        4.36        1.03      2.88 o 
  -6   5   5      134.59      156.43      3.28 o 
  -5   5   5      350.44      371.12     18.74 o 
  -4   5   5      110.41      110.36      3.60 o 
  -3   5   5      235.68      224.06      8.21 o 
  -2   5   5      320.38      342.15     10.72 o 
  -1   5   5        8.52        9.08      2.49 o 
   0   5   5        0.61        4.50      1.15 o 
   1   5   5        0.62        2.71      1.23 o 
   2   5   5      128.91      128.93      5.48 o 
   3   5   5       60.12       62.14      5.84 o 
   4   5   5       51.24       58.14      3.24 o 
   5   5   5       53.15       67.61      3.61 o 
   6   5   5       12.35       19.78      6.16 o 
   7   5   5       39.55       41.54      3.42 o 
   8   5   5       19.94       25.03      4.78 o 
 -11   6   5       89.70      100.95      4.92 o 
 -10   6   5       10.87        9.34      3.34 o 
  -9   6   5       79.24       79.80      3.81 o 
  -8   6   5       12.44       14.26      1.83 o 
  -7   6   5       48.40       36.27      6.24 o 
  -6   6   5       55.97       56.86      2.07 o 
  -5   6   5      232.28      251.09     14.76 o 
  -4   6   5       83.25       80.52      3.09 o 
  -3   6   5       26.48       24.35      1.95 o 
  -2   6   5       16.01       11.80      1.07 o 
  -1   6   5       36.10       33.54      1.30 o 
   0   6   5       46.23       43.71      1.68 o 
   1   6   5      234.84      215.78      5.82 o 
   2   6   5      170.98      177.77      3.85 o 
   3   6   5        1.99        3.10      2.19 o 
   4   6   5      228.10      245.18      6.10 o 
   5   6   5      397.61      407.10     10.70 o 
   6   6   5        4.92       -1.65      2.62 o 
   7   6   5        5.48        6.73      5.16 o 
   8   6   5        0.74        5.57      4.81 o 
 -11   7   5       30.70       34.79      5.41 o 
 -10   7   5        6.16        8.69      2.25 o 
  -9   7   5      200.51      210.56      4.95 o 
  -8   7   5      364.57      396.88      6.80 o 
  -7   7   5       25.08       25.23      1.68 o 
  -6   7   5      263.61      291.79      5.10 o 
  -5   7   5      134.43      157.70      3.04 o 
  -4   7   5        1.40        0.83      0.67 o 
  -3   7   5      237.14      229.86      5.60 o 
  -2   7   5        0.75        0.04      2.46 o 
  -1   7   5       38.86       48.76      1.33 o 
   0   7   5      915.36      948.76     24.81 o 
   1   7   5      169.27      182.38      4.26 o 
   2   7   5       17.50       23.07      3.39 o 
   3   7   5      275.79      296.48      8.94 o 
   4   7   5      756.16      729.97     31.16 o 
   5   7   5       35.91       34.75      5.87 o 
   6   7   5       36.23       36.53      3.20 o 
   7   7   5       18.01       18.93      5.30 o 
   8   7   5        5.05        4.68      3.45 o 
 -11   8   5        0.23        8.05      3.79 o 
 -10   8   5        0.09        4.86      2.50 o 
  -9   8   5       62.64       46.68      3.37 o 
  -8   8   5       16.90       16.40      2.01 o 
  -7   8   5      118.62       97.13      3.57 o 
  -6   8   5      111.85      102.46      6.11 o 
  -5   8   5       18.24       21.17      4.40 o 
  -4   8   5      397.94      424.73     16.75 o 
  -3   8   5      163.50      161.99      7.77 o 
  -2   8   5      737.29      762.29     27.96 o 
  -1   8   5        0.20        0.51      0.52 o 
   0   8   5      451.09      490.98      6.84 o 
   1   8   5       21.07       25.60      1.75 o 
   2   8   5      540.73      545.83     14.44 o 
   3   8   5      446.55      434.59     14.01 o 
   4   8   5      966.62      961.89     24.73 o 
   5   8   5      125.69      122.42      5.50 o 
   6   8   5        7.72       13.26      2.95 o 
   7   8   5        0.24       -2.86      2.86 o 
 -11   9   5        1.78        2.39      2.76 o 
 -10   9   5        6.49        4.15      4.77 o 
  -9   9   5       21.39       20.36      4.68 o 
  -8   9   5       65.74       67.18      4.03 o 
  -7   9   5      228.14      230.16      5.36 o 
  -6   9   5      521.92      526.74      8.42 o 
  -5   9   5        6.50        7.25      2.54 o 
  -4   9   5      542.14      509.35     14.66 o 
  -3   9   5       73.91       66.98      3.48 o 
  -2   9   5      290.57      278.14      8.86 o 
  -1   9   5     1124.17     1088.71     52.23 o 
   0   9   5      154.68      128.75      8.32 o 
   1   9   5       28.38       34.70      2.06 o 
   2   9   5      196.03      207.54     14.55 o 
   3   9   5      147.60      155.64      3.93 o 
   4   9   5        0.69        2.92      2.07 o 
   5   9   5       66.35       68.27      5.66 o 
   6   9   5       88.63       92.84      5.35 o 
   7   9   5      173.47      180.26      5.98 o 
 -10  10   5       12.80       13.66      2.27 o 
  -9  10   5        2.55        1.19      1.57 o 
  -8  10   5        9.32        3.41      1.41 o 
  -7  10   5       66.33       82.94      2.56 o 
  -6  10   5       99.22      106.48      2.50 o 
  -5  10   5       51.52       55.30      5.77 o 
  -4  10   5      274.37      279.43     10.54 o 
  -3  10   5        0.00       -0.96      1.96 o 
  -2  10   5       41.20       46.38      6.69 o 
  -1  10   5       23.51       18.32      1.08 o 
   0  10   5      117.75      120.08      5.56 o 
   1  10   5       45.36       42.15      1.89 o 
   2  10   5      398.18      381.82      6.48 o 
   3  10   5       11.68       13.32      2.26 o 
   4  10   5       14.95       19.15      2.23 o 
   5  10   5        0.23        0.36      1.97 o 
   6  10   5        3.02        3.21      2.84 o 
   7  10   5        0.66        3.39      2.92 o 
 -10  11   5        0.11        1.64      2.01 o 
  -9  11   5        4.14        8.37      1.57 o 
  -8  11   5      130.89      103.62      6.71 o 
  -7  11   5       28.75       35.63      9.18 o 
  -6  11   5        3.22        4.83      0.72 o 
  -5  11   5      246.47      270.47     10.99 o 
  -4  11   5      395.35      401.97      9.46 o 
  -3  11   5        1.19        3.10      2.96 o 
  -2  11   5      137.66      142.14      5.97 o 
  -1  11   5       90.05       87.49      5.23 o 
   0  11   5        8.44        7.13      1.14 o 
   1  11   5       41.75       36.12      1.68 o 
   2  11   5       64.71       58.68      3.55 o 
   3  11   5        1.76        2.67      2.06 o 
   4  11   5       19.24       18.54      2.03 o 
   5  11   5        8.19       10.98      2.12 o 
   6  11   5       55.10       56.68      3.50 o 
   7  11   5        0.02       -2.37      2.70 o 
 -10  12   5        4.32        6.23      1.99 o 
  -9  12   5       65.37       67.42      2.90 o 
  -8  12   5       45.76       33.97      1.90 o 
  -7  12   5       52.37       60.26      2.87 o 
  -6  12   5       14.52       14.17      0.87 o 
  -5  12   5      107.29       91.79     12.88 o 
  -4  12   5        1.54        6.42      2.59 o 
  -3  12   5       72.89       76.37      9.88 o 
  -2  12   5      398.05      380.26     12.14 o 
  -1  12   5      198.50      183.30      4.82 o 
   0  12   5        7.72        5.95      1.32 o 
   1  12   5       95.81       96.04      9.20 o 
   2  12   5      345.15      366.89     26.97 o 
   3  12   5        7.08       10.72      1.95 o 
   4  12   5       58.77       68.77      3.79 o 
   5  12   5       12.93        8.72      3.71 o 
   6  12   5       19.40       16.50      2.51 o 
 -10  13   5        3.34        1.05      1.93 o 
  -9  13   5       14.28        4.07      1.72 o 
  -8  13   5        0.06        0.20      1.07 o 
  -7  13   5        3.30        6.16      0.84 o 
  -6  13   5      112.57      151.67      6.29 o 
  -5  13   5        4.04       -0.40      5.98 o 
  -4  13   5       47.74       53.76      3.94 o 
  -3  13   5       49.57       49.93      4.85 o 
  -2  13   5      121.92      131.51      5.02 o 
  -1  13   5        0.09        4.55      3.09 o 
   0  13   5        3.58        2.15      1.03 o 
   1  13   5       36.07       32.71      2.36 o 
   2  13   5       75.99       69.89      7.79 o 
   3  13   5      285.32      292.96     14.90 o 
   4  13   5       75.11       73.98      6.08 o 
   5  13   5       10.99       13.16      2.27 o 
   6  13   5        2.71        2.33      3.62 o 
  -9  14   5       18.57        7.62      1.97 o 
  -8  14   5        4.85        5.55      6.01 o 
  -7  14   5        0.04        0.95      0.33 o 
  -6  14   5       96.02      108.02     11.31 o 
  -5  14   5       36.51       41.96      3.90 o 
  -4  14   5      285.93      314.26      8.95 o 
  -3  14   5       12.46       13.08      2.99 o 
  -2  14   5       46.22       48.50      3.56 o 
  -1  14   5       59.14       59.13      4.21 o 
   0  14   5       37.58       33.76      6.26 o 
   1  14   5       49.14       54.53      4.20 o 
   2  14   5       11.06       11.35      2.11 o 
   3  14   5        2.19        1.55      1.80 o 
   4  14   5        2.12        2.31      4.54 o 
   5  14   5       11.80       10.43      2.64 o 
   6  14   5       16.46       24.00      2.70 o 
  -9  15   5        3.52        7.23      5.49 o 
  -8  15   5       66.69       98.27      6.16 o 
  -7  15   5        1.70        1.76      3.18 o 
  -6  15   5        2.27        4.33      4.60 o 
  -5  15   5        4.04        4.57      3.00 o 
  -4  15   5       10.85       17.46      3.78 o 
  -3  15   5        0.65        6.61      2.79 o 
  -2  15   5       76.07       72.00      4.23 o 
  -1  15   5        0.16        1.65      2.97 o 
   0  15   5       77.34       63.48      7.78 o 
   1  15   5       31.95       26.68      2.11 o 
   2  15   5        7.42        8.35      3.70 o 
   3  15   5        1.21        2.61      1.46 o 
   4  15   5       19.94       22.16      5.06 o 
   5  15   5        0.07        0.02      1.84 o 
  -7  16   5       59.19       60.82      7.13 o 
  -6  16   5        7.16       10.22      3.30 o 
  -5  16   5        0.11        4.12      4.91 o 
  -4  16   5       15.43       25.40      3.59 o 
  -3  16   5       10.09        0.94      2.70 o 
  -2  16   5        0.24        0.46      1.11 o 
  -1  16   5       19.54       10.53      4.04 o 
   0  16   5       30.04       32.84      3.41 o 
   1  16   5       28.59       21.73      2.14 o 
   2  16   5        4.20        4.57      1.36 o 
   3  16   5       32.47       26.46      3.69 o 
   4  16   5       41.20       40.84      3.77 o 
   5  16   5       14.49       12.67      7.77 o 
  -8  17   5        0.86       -1.13      3.44 o 
  -7  17   5       10.25       16.71      4.19 o 
  -6  17   5        6.94        5.50      4.96 o 
  -5  17   5        1.04       -4.25      4.25 o 
  -4  17   5        0.93       -0.08      2.77 o 
  -3  17   5      111.64      130.26      9.65 o 
  -2  17   5        2.61        2.72      2.46 o 
  -1  17   5       11.34        6.60      2.76 o 
   0  17   5        2.59        2.79      2.06 o 
   2  17   5        8.66       11.14      1.63 o 
   3  17   5       44.75       35.35      2.35 o 
   4  17   5        0.12        1.75      3.13 o 
  -7  18   5       29.64       34.52      4.48 o 
  -6  18   5       44.77       71.52      6.91 o 
  -5  18   5       14.23       19.66      8.71 o 
  -4  18   5        7.13        3.83      4.34 o 
  -3  18   5       25.19       31.07      7.42 o 
  -2  18   5       41.56       38.26      3.92 o 
  -1  18   5       14.34        9.30      2.83 o 
   0  18   5       53.09       57.69      4.37 o 
   1  18   5       34.59       22.29      1.96 o 
   2  18   5       11.71        7.65      1.88 o 
   3  18   5        0.97        1.37      1.54 o 
  -6  19   5        2.99        0.38      3.35 o 
  -5  19   5       11.04       16.74      3.45 o 
  -4  19   5        0.62        5.21      6.19 o 
  -3  19   5       13.34       19.18      3.48 o 
  -2  19   5        4.91       10.29      4.40 o 
  -1  19   5       35.95       41.42      3.82 o 
   0  19   5       37.70       49.28      5.60 o 
   1  19   5        1.08        4.32      3.28 o 
   2  19   5       27.95       22.29      7.18 o 
   3  19   5        6.08        6.60      5.05 o 
  -5  20   5       10.77       14.45      3.43 o 
  -4  20   5       11.86       24.55      4.48 o 
  -2  20   5       15.15       18.07      3.29 o 
  -1  20   5       41.16       40.47      4.01 o 
   0  20   5       11.40       10.47      3.12 o 
   1  20   5       88.35       96.99      5.85 o 
  -3  21   5        3.86        5.77      2.93 o 
  -2  21   5        5.52        4.52      2.80 o 
  -1  21   5        8.16       14.52      3.53 o 
   0  21   5        0.07        3.86      4.38 o 
 -12   0   6        2.53        1.71      3.69 o 
 -11   0   6       31.93       29.63      4.04 o 
 -10   0   6       69.93       72.95      4.91 o 
  -9   0   6      647.00      637.52     14.99 o 
  -8   0   6        7.63        5.77      2.41 o 
  -7   0   6      466.14      480.71     14.64 o 
  -6   0   6       85.74      108.28      4.05 o 
  -5   0   6        8.82       10.00      2.00 o 
  -4   0   6     2077.87     2063.92     34.66 o 
  -3   0   6     1556.89     1566.42     25.02 o 
  -2   0   6     2312.24     2189.14     33.97 o 
  -1   0   6     1011.29      929.91     15.86 o 
   0   0   6      185.49      191.53      6.93 o 
   1   0   6      260.92      254.88      6.82 o 
   2   0   6      499.07      566.06     11.93 o 
   3   0   6      121.64      114.55      7.35 o 
   4   0   6       19.42       24.34      3.57 o 
   5   0   6       19.58       25.35      3.55 o 
   6   0   6       23.31       23.98      3.82 o 
   7   0   6       93.17       92.31      6.77 o 
 -12   1   6        7.33        8.71      2.57 o 
 -11   1   6        2.36        7.66      2.51 o 
 -10   1   6       53.53       59.74      3.74 o 
  -9   1   6      162.48      168.97      4.60 o 
  -8   1   6        1.44       -0.42      1.92 o 
  -7   1   6      294.75      312.85      7.71 o 
  -6   1   6       30.97       30.14      1.87 o 
  -5   1   6      372.31      363.40      7.96 o 
  -4   1   6        9.68       25.13      2.27 o 
  -3   1   6        0.00        2.87      1.04 o 
  -2   1   6       21.39       29.67      1.77 o 
  -1   1   6       67.22       56.51      2.07 o 
   0   1   6     1248.53     1291.11     25.05 o 
   1   1   6     1086.89     1024.84     27.52 o 
   2   1   6       10.68       11.14      1.93 o 
   3   1   6       47.89       37.69      2.50 o 
   4   1   6      122.17      128.46      5.04 o 
   5   1   6        6.64       11.25      3.46 o 
   6   1   6        0.89        4.49      3.73 o 
   7   1   6        4.54        6.38      2.77 o 
 -12   2   6        7.94       10.45      4.14 o 
 -11   2   6       32.20       30.24      3.05 o 
 -10   2   6       69.96       63.72      3.33 o 
  -9   2   6      223.40      232.82      5.20 o 
  -8   2   6       14.44        9.39      2.09 o 
  -7   2   6        0.00       -1.55      1.75 o 
  -6   2   6       75.54       67.20      2.31 o 
  -5   2   6      306.07      277.03      4.59 o 
  -4   2   6       10.85       10.61      1.18 o 
  -3   2   6       16.72       20.41      1.33 o 
  -2   2   6     1236.07     1190.08     26.46 o 
  -1   2   6        0.04        1.02      2.58 o 
   0   2   6      448.84      448.13      7.55 o 
   1   2   6      449.27      489.10      8.26 o 
   2   2   6       12.02        7.56      1.73 o 
   3   2   6       65.41       69.81      3.64 o 
   4   2   6       29.11       33.87      2.81 o 
   5   2   6        0.52        4.91      2.71 o 
   6   2   6       16.85        6.39      2.79 o 
   7   2   6       10.35       12.51      2.87 o 
 -12   3   6        4.21        7.81      2.56 o 
 -11   3   6        8.79        6.38      2.32 o 
 -10   3   6       32.64       37.29      2.80 o 
  -9   3   6        0.03        4.48      2.23 o 
  -8   3   6       34.05       28.39      2.17 o 
  -7   3   6        1.01        0.73      2.83 o 
  -6   3   6        6.14        7.39      2.07 o 
  -5   3   6       49.12       55.45      6.36 o 
  -4   3   6       97.21      102.87      2.46 o 
  -3   3   6      952.13      945.50     27.70 o 
  -2   3   6       46.33       65.11      3.57 o 
  -1   3   6       43.99       38.58      1.65 o 
   0   3   6      623.63      646.81      8.68 o 
   1   3   6        0.17        4.72      2.29 o 
   2   3   6       13.71        9.23      3.12 o 
   3   3   6      107.20       96.01      3.47 o 
   4   3   6       41.00       38.19      2.79 o 
   5   3   6       17.72       12.17      2.30 o 
   6   3   6       72.91       80.87      3.95 o 
   7   3   6       11.40       10.89      3.41 o 
 -11   4   6        1.56        4.89      2.33 o 
 -10   4   6        7.54        2.74      2.28 o 
  -9   4   6      113.41      117.58      6.24 o 
  -8   4   6      121.03      129.50      3.58 o 
  -7   4   6       47.62       51.47      2.26 o 
  -6   4   6       17.59       12.00      1.37 o 
  -5   4   6      206.08      211.18      6.07 o 
  -4   4   6        7.81        5.04      1.12 o 
  -3   4   6       60.70       62.63      3.73 o 
  -2   4   6     1195.92     1267.62     20.34 o 
  -1   4   6      205.25      219.12      3.82 o 
   0   4   6      145.63      111.61      5.94 o 
   1   4   6        4.76        6.07      1.39 o 
   2   4   6     1604.61     1566.96     27.96 o 
   3   4   6      449.30      482.22     18.82 o 
   4   4   6        3.08        3.05      2.61 o 
   5   4   6       23.30       24.66      2.69 o 
   6   4   6        5.07        5.65      5.43 o 
   7   4   6        8.76       11.11      4.17 o 
 -11   5   6       19.03       21.67      4.26 o 
 -10   5   6        7.48        9.22      2.22 o 
  -9   5   6       79.70       77.00      3.33 o 
  -8   5   6        7.94        6.17      2.51 o 
  -7   5   6        1.38       -0.12      1.28 o 
  -6   5   6       61.86       52.60      2.09 o 
  -5   5   6      384.87      388.31      6.41 o 
  -4   5   6      579.80      555.10      9.40 o 
  -3   5   6     1611.26     1617.62     57.46 o 
  -2   5   6      614.30      560.21     10.20 o 
  -1   5   6     3446.88     3630.32     43.02 o 
   0   5   6      894.81      875.11     16.12 o 
   1   5   6      534.66      535.18     16.03 o 
   2   5   6        1.55       -0.48      1.87 o 
   3   5   6      503.70      524.39      8.42 o 
   4   5   6        5.31        0.38      2.07 o 
   5   5   6        0.76       -1.33      2.06 o 
   6   5   6        1.98        5.26      4.61 o 
   7   5   6       10.28       18.97      3.07 o 
 -11   6   6       16.40       21.92      5.30 o 
 -10   6   6       37.34       36.24      2.64 o 
  -9   6   6        0.16       -1.57      1.83 o 
  -8   6   6      128.78      137.64      3.69 o 
  -7   6   6        6.92        3.07      1.81 o 
  -6   6   6      302.62      305.60      5.61 o 
  -5   6   6       52.00       43.18      1.68 o 
  -4   6   6      311.72      312.99      4.64 o 
  -3   6   6     1524.83     1524.71     21.11 o 
  -2   6   6      158.02      155.27      5.73 o 
  -1   6   6      107.48       97.61      4.65 o 
   0   6   6     1025.89     1006.30     15.26 o 
   1   6   6      153.49      156.36     10.37 o 
   2   6   6      406.99      378.82      8.62 o 
   3   6   6        7.73       12.86      4.29 o 
   4   6   6       32.92       25.45      2.70 o 
   5   6   6        1.66        4.13      2.31 o 
   6   6   6       24.17       26.04      3.29 o 
   7   6   6       18.28       19.74      3.38 o 
 -11   7   6       13.14       12.09      2.51 o 
 -10   7   6       66.03       66.42      3.55 o 
  -9   7   6       15.03       11.99      3.78 o 
  -8   7   6      115.41      100.04      3.15 o 
  -7   7   6        4.60        5.72      1.39 o 
  -6   7   6       22.29       19.20      1.43 o 
  -5   7   6       12.63       13.71      4.29 o 
  -4   7   6       38.31       46.24      1.97 o 
  -3   7   6      133.69      120.67      2.67 o 
  -2   7   6      144.99      160.02      6.28 o 
  -1   7   6       10.47       20.97      1.81 o 
   0   7   6     1316.96     1296.47     18.73 o 
   1   7   6      431.97      445.76     24.59 o 
   2   7   6     1367.32     1399.14     31.46 o 
   3   7   6      655.94      660.29     11.44 o 
   4   7   6      315.67      344.88      6.94 o 
   5   7   6      105.76       93.29      6.28 o 
   6   7   6       38.09       45.89      8.96 o 
   7   7   6       60.02       50.85      3.92 o 
 -11   8   6       10.59       10.65      2.65 o 
 -10   8   6       10.20        8.96      1.98 o 
  -9   8   6        4.41        3.19      1.78 o 
  -8   8   6       44.37       38.33      2.30 o 
  -7   8   6      110.79      107.91      2.93 o 
  -6   8   6       48.06       44.55      2.42 o 
  -5   8   6      127.01      142.46      5.20 o 
  -4   8   6      383.95      381.43     10.77 o 
  -3   8   6       25.14       18.96      1.67 o 
  -2   8   6     1138.99     1155.78     59.32 o 
  -1   8   6     1596.63     1597.55     37.14 o 
   0   8   6       68.75       69.59      4.82 o 
   1   8   6      104.29      105.41      4.16 o 
   2   8   6        1.03       -1.17      2.27 o 
   3   8   6       21.13       14.76      4.97 o 
   4   8   6       15.64       15.89      2.37 o 
   5   8   6      141.18      154.45      5.22 o 
   6   8   6      303.15      316.51      7.47 o 
   7   8   6       12.05       20.98     10.44 o 
 -11   9   6       22.67       20.38      3.53 o 
 -10   9   6        0.09        1.56      1.82 o 
  -9   9   6        3.89        5.08      1.49 o 
  -8   9   6       50.18       38.56      2.13 o 
  -7   9   6       65.30       69.97      2.30 o 
  -6   9   6       20.78       25.66      1.35 o 
  -5   9   6      168.44      157.50      3.41 o 
  -4   9   6        5.71        3.01      0.68 o 
  -3   9   6       89.17      103.41      4.39 o 
  -2   9   6        8.26        9.73      3.84 o 
  -1   9   6       66.03       65.64      3.04 o 
   0   9   6      218.35      200.83      5.50 o 
   1   9   6     1110.77     1133.56     44.30 o 
   2   9   6      401.89      403.42      7.82 o 
   3   9   6      371.44      349.69     18.00 o 
   4   9   6       42.38       48.91      4.69 o 
   5   9   6        0.04       -1.58      4.33 o 
   6   9   6       48.93       45.01      3.77 o 
 -10  10   6       28.37       29.11      2.95 o 
  -9  10   6        3.94        2.47      1.55 o 
  -8  10   6        0.14        1.11      1.03 o 
  -7  10   6        0.08        0.99      1.16 o 
  -6  10   6      141.10      141.94      4.09 o 
  -5  10   6       12.29       14.39      4.64 o 
  -4  10   6      379.83      399.79     27.12 o 
  -3  10   6       81.36      101.16      5.60 o 
  -2  10   6      750.07      750.29     26.36 o 
  -1  10   6       24.41       21.70      3.10 o 
   0  10   6        8.56        6.41      1.10 o 
   1  10   6       33.82       40.19      2.90 o 
   2  10   6      412.26      447.53     23.32 o 
   3  10   6        1.80        0.39      2.10 o 
   4  10   6       40.67       40.24      2.79 o 
   5  10   6        1.88        3.66      2.14 o 
   6  10   6       21.50       36.48      3.62 o 
 -10  11   6        0.66        2.33      2.08 o 
  -9  11   6        1.08        1.55      2.02 o 
  -8  11   6        8.44        8.08      1.38 o 
  -7  11   6       49.23       41.04      5.90 o 
  -6  11   6       26.38       26.83      5.13 o 
  -5  11   6      156.51      147.72      9.03 o 
  -4  11   6       75.16       78.41      4.52 o 
  -3  11   6       31.03       31.51      3.23 o 
  -2  11   6       64.11       81.00      4.11 o 
  -1  11   6       27.21       27.09      1.20 o 
   0  11   6       96.29      108.28      3.28 o 
   1  11   6      195.26      195.37      4.27 o 
   2  11   6      195.46      187.16      5.33 o 
   3  11   6       68.94       65.67      6.84 o 
   4  11   6        2.07        0.11      3.26 o 
   5  11   6       57.62       66.60      4.08 o 
   6  11   6       11.81        9.11      2.54 o 
 -10  12   6       20.54       18.04      2.06 o 
  -9  12   6        6.09        2.77      1.90 o 
  -8  12   6        1.67        3.07      1.17 o 
  -7  12   6        6.14        5.22      1.46 o 
  -6  12   6       88.23       81.04      8.60 o 
  -5  12   6        1.26       -2.48      3.42 o 
  -4  12   6        2.84        1.09      4.56 o 
  -3  12   6       71.52       91.59      7.28 o 
  -2  12   6       96.08      104.28      4.68 o 
  -1  12   6       57.06       43.11      2.21 o 
   0  12   6       42.44       43.72      2.21 o 
   1  12   6      481.51      481.61     25.96 o 
   2  12   6      214.08      218.88      6.68 o 
   3  12   6       78.31       80.31      4.53 o 
   4  12   6       17.96       19.55      2.18 o 
   5  12   6        2.16        2.70      2.02 o 
  -9  13   6       24.09       18.33      1.98 o 
  -8  13   6       13.89        7.52      0.89 o 
  -7  13   6       16.54        9.71      1.17 o 
  -6  13   6        2.71        6.37      9.37 o 
  -5  13   6      143.06      136.98     10.32 o 
  -4  13   6      110.59       97.81      5.11 o 
  -3  13   6      655.26      692.70     14.15 o 
  -2  13   6       17.31       11.15      2.80 o 
  -1  13   6      135.65      131.18     14.73 o 
   0  13   6        7.41        9.36      2.44 o 
   1  13   6      176.22      165.61      6.43 o 
   2  13   6       38.91       37.25      2.20 o 
   3  13   6        0.45        4.63      2.39 o 
   4  13   6        6.38        4.70      1.81 o 
   5  13   6       18.52       16.40      4.90 o 
  -9  14   6        0.66        3.80      5.46 o 
  -8  14   6        0.01        1.10      4.37 o 
  -7  14   6        4.41        2.48      3.85 o 
  -6  14   6      102.18      102.08      5.61 o 
  -5  14   6       13.52       10.64      3.46 o 
  -3  14   6       16.69       15.63      3.28 o 
  -2  14   6       93.72       95.94      4.91 o 
  -1  14   6       22.09       29.93      3.55 o 
   0  14   6      426.74      468.04     11.24 o 
   1  14   6        5.76        0.61      1.38 o 
   2  14   6      148.97      143.88      6.08 o 
   3  14   6      102.53      113.43      3.79 o 
   4  14   6        4.25        3.15      1.93 o 
   5  14   6        0.24        4.11      2.20 o 
  -9  15   6       33.48       54.70      6.65 o 
  -8  15   6       12.57       17.27      6.46 o 
  -7  15   6       14.44       19.36      7.55 o 
  -6  15   6       37.00       44.80      4.55 o 
  -5  15   6       23.83       28.82      3.90 o 
  -4  15   6      411.02      436.35     32.46 o 
  -3  15   6       84.05      102.68      5.17 o 
  -2  15   6        3.33        1.00      2.72 o 
  -1  15   6       32.64       37.00      3.84 o 
   0  15   6      237.82      282.46      9.04 o 
   1  15   6       70.06       58.97      2.18 o 
   2  15   6        5.50        4.65      1.49 o 
   3  15   6       20.84       21.88      2.88 o 
   4  15   6        3.07        3.91      1.72 o 
  -8  16   6       21.43       22.72      6.72 o 
  -7  16   6       24.08       38.23      5.80 o 
  -6  16   6       57.19       46.97      4.66 o 
  -5  16   6       17.45       12.71      4.62 o 
  -4  16   6      232.59      247.77      8.23 o 
  -3  16   6        0.47        4.94      3.07 o 
  -2  16   6       42.07       50.75     11.65 o 
  -1  16   6      100.11      103.12      5.46 o 
   0  16   6        8.64        2.86      1.76 o 
   1  16   6        4.52        4.32      1.62 o 
   2  16   6       22.92       19.59      1.90 o 
   3  16   6        1.97        2.68      1.65 o 
   4  16   6        1.75        0.43      1.51 o 
  -7  17   6       12.27       14.03      5.35 o 
  -6  17   6        0.89       -0.68      4.28 o 
  -5  17   6        8.66        6.48      4.48 o 
  -4  17   6       27.38       30.17      3.91 o 
  -3  17   6        1.22        0.57      3.49 o 
  -2  17   6       67.58       55.35      4.36 o 
  -1  17   6       89.93      110.79      6.05 o 
   0  17   6       43.25       48.89      4.41 o 
   1  17   6      156.64      177.37      7.17 o 
   2  17   6       21.57       19.32      2.04 o 
   3  17   6       43.20       29.37      2.40 o 
  -7  18   6        1.87        3.67      3.69 o 
  -6  18   6       11.89       12.29      5.59 o 
  -5  18   6        4.79        6.88      7.16 o 
  -4  18   6       57.42       53.82      4.61 o 
  -3  18   6       36.22       28.10      3.83 o 
  -2  18   6      101.50      109.35      5.65 o 
  -1  18   6       51.77       52.18      4.82 o 
   0  18   6       15.98       16.20      3.81 o 
   1  18   6        3.91        1.86      1.76 o 
   2  18   6       36.56       38.60      5.87 o 
  -6  19   6       28.18       34.65      4.41 o 
  -5  19   6        0.85        3.47      4.01 o 
  -4  19   6       18.35       15.31      3.49 o 
  -3  19   6        0.21        0.34      3.86 o 
  -2  19   6        8.20        7.02      3.10 o 
  -1  19   6        0.78        5.68      3.18 o 
   0  19   6       24.75       16.49      3.61 o 
   1  19   6       71.84       71.69      5.50 o 
  -4  20   6        3.89       13.26      3.57 o 
  -3  20   6        3.91        9.10      3.32 o 
  -2  20   6       32.05       38.71      4.50 o 
  -1  20   6       55.10       59.10      5.13 o 
   0  20   6        1.03       -0.51      3.24 o 
 -12   1   7       21.59       23.66      3.72 o 
 -11   1   7        0.24        1.56      2.49 o 
 -10   1   7        3.37        6.70      2.10 o 
  -9   1   7       21.84       15.31      2.09 o 
  -8   1   7       20.35       20.26      2.67 o 
  -7   1   7      364.13      378.47      6.12 o 
  -6   1   7        8.70        7.88      2.16 o 
  -5   1   7        9.09        6.96      1.48 o 
  -4   1   7      117.03      118.61      2.79 o 
  -3   1   7      102.10       92.79      3.30 o 
  -2   1   7      626.72      678.35      9.06 o 
  -1   1   7        0.21        4.13      3.06 o 
   0   1   7       14.62       21.01      1.83 o 
   1   1   7        0.85        1.49      4.68 o 
   2   1   7       84.80       86.44      3.17 o 
   3   1   7       67.85       59.04      3.02 o 
   4   1   7        7.26        3.28      2.10 o 
   5   1   7        9.01        9.71      5.27 o 
   6   1   7        9.16        5.20      2.68 o 
 -11   2   7        0.59        2.04      2.20 o 
 -10   2   7        6.86        3.19      2.24 o 
  -9   2   7      102.33       99.24      3.46 o 
  -8   2   7       67.66       56.77      2.66 o 
  -7   2   7        3.83        7.81      3.14 o 
  -6   2   7        3.51        5.94      2.73 o 
  -5   2   7      957.43      986.41     27.76 o 
  -4   2   7      679.35      676.94     10.14 o 
  -3   2   7       19.27        7.86      1.58 o 
  -2   2   7       80.54      104.69      3.01 o 
  -1   2   7       26.17       45.06      2.80 o 
   0   2   7      149.70      144.29      3.38 o 
   1   2   7      427.37      439.22     16.38 o 
   2   2   7       13.65       14.78      2.29 o 
   3   2   7       10.36        9.08      2.19 o 
   4   2   7        0.33        2.06      4.85 o 
   5   2   7       39.10       39.56      5.44 o 
   6   2   7        0.65        4.37      2.58 o 
 -11   3   7       11.72       10.75      3.50 o 
 -10   3   7       38.81       38.88      2.82 o 
  -9   3   7        3.22        3.92      1.91 o 
  -8   3   7        2.57        3.86      1.81 o 
  -7   3   7        0.13       -1.44      1.44 o 
  -6   3   7      132.05      132.85      5.24 o 
  -5   3   7        0.20        1.67      1.18 o 
  -4   3   7       20.44       18.51      2.56 o 
  -3   3   7      265.05      240.55     14.55 o 
  -2   3   7      580.64      573.58      8.03 o 
  -1   3   7      272.04      275.42      4.65 o 
   0   3   7      282.67      275.59      4.90 o 
   1   3   7       47.68       46.45      2.35 o 
   2   3   7       54.08       56.80      3.31 o 
   3   3   7      131.06      132.86      5.67 o 
   4   3   7       99.13      108.36      4.57 o 
   5   3   7        4.46        6.18      2.43 o 
   6   3   7       10.15       10.03      2.72 o 
 -11   4   7        0.18        2.92      2.32 o 
 -10   4   7      123.93      126.90      4.46 o 
  -9   4   7      138.05      146.60      4.13 o 
  -8   4   7        4.50        3.81      1.51 o 
  -7   4   7       25.05       39.25      2.86 o 
  -6   4   7       25.86       29.14      4.18 o 
  -5   4   7        3.14        2.27      1.29 o 
  -4   4   7      125.64      126.96      3.42 o 
  -3   4   7       45.22       47.35      5.65 o 
  -2   4   7      172.67      174.48      7.03 o 
  -1   4   7        0.96        3.39      3.86 o 
   0   4   7      235.54      233.77      7.09 o 
   1   4   7      196.83      200.28     11.77 o 
   2   4   7        0.54       -0.76      1.58 o 
   3   4   7       12.73       14.97      4.70 o 
   4   4   7       57.04       61.59      3.44 o 
   5   4   7        4.56        1.29      2.25 o 
   6   4   7       15.81       17.18      2.98 o 
 -11   5   7        0.21        5.78      2.22 o 
 -10   5   7       86.70      101.72      3.77 o 
  -9   5   7       22.56       28.88      6.94 o 
  -8   5   7        0.38        2.66      1.52 o 
  -7   5   7       23.80       21.83      2.97 o 
  -6   5   7        3.18        6.07      1.21 o 
  -5   5   7      103.61      102.65      5.36 o 
  -4   5   7      125.46      133.40      2.87 o 
  -3   5   7        3.27        3.49      1.38 o 
  -2   5   7      134.26      141.98      3.90 o 
  -1   5   7       59.98       62.96      2.33 o 
   0   5   7      116.90      114.31      3.99 o 
   1   5   7        1.95        4.83      1.77 o 
   2   5   7      136.42      138.17      4.12 o 
   3   5   7       34.97       38.22      2.77 o 
   4   5   7        0.07        0.05      2.23 o 
   5   5   7        4.71        2.56      3.74 o 
   6   5   7        2.83        7.07      2.70 o 
 -11   6   7        9.44        5.82      2.27 o 
 -10   6   7       48.77       39.88      2.73 o 
  -9   6   7       74.05       65.43      3.07 o 
  -8   6   7        3.98        2.14      1.73 o 
  -7   6   7       13.00       18.39      2.88 o 
  -6   6   7       21.67       27.28      1.61 o 
  -5   6   7        0.13        0.29      0.94 o 
  -4   6   7        2.14        2.97      0.97 o 
  -3   6   7      328.71      326.61      7.08 o 
  -2   6   7      426.34      416.51      6.32 o 
  -1   6   7     1145.98     1175.91     15.08 o 
   0   6   7      355.75      365.15      6.39 o 
   1   6   7      102.46       98.52      3.80 o 
   2   6   7        0.43        1.35      2.59 o 
   3   6   7      349.30      362.34      9.53 o 
   4   6   7      102.43       99.25      3.98 o 
   5   6   7       87.40       94.31      4.20 o 
   6   6   7        0.40        4.81      3.15 o 
 -11   7   7       24.10       26.43      3.12 o 
 -10   7   7        1.13       -2.56      4.64 o 
  -9   7   7       39.05       40.07      5.04 o 
  -8   7   7        4.04        3.49      4.18 o 
  -7   7   7       98.50      112.27      2.98 o 
  -6   7   7      138.79      136.57      3.98 o 
  -5   7   7      159.76      166.02      6.21 o 
  -4   7   7       50.42       51.50      3.83 o 
  -3   7   7      603.40      611.78     24.31 o 
  -2   7   7      120.06      123.44      4.67 o 
  -1   7   7      620.60      604.71      8.51 o 
   0   7   7       84.26       74.04      2.51 o 
   1   7   7       16.23       16.71      1.94 o 
   2   7   7       94.08      106.39      4.17 o 
   3   7   7      213.88      248.89      7.41 o 
   4   7   7      105.54      110.06      5.10 o 
   5   7   7        0.80        1.81      4.72 o 
   6   7   7        1.13        3.33      2.76 o 
 -11   8   7        1.07        5.53      2.24 o 
 -10   8   7        5.73        5.47      2.53 o 
  -9   8   7       29.77       29.89      2.57 o 
  -8   8   7        4.33        2.76      1.37 o 
  -7   8   7       13.96       10.99      3.07 o 
  -6   8   7        0.71        1.27      1.97 o 
  -5   8   7      185.14      161.82      3.09 o 
  -4   8   7     1124.53     1129.87     15.34 o 
  -3   8   7       24.27       24.36      1.32 o 
  -2   8   7      233.64      225.80      4.74 o 
  -1   8   7        1.29        0.65      2.10 o 
   0   8   7      133.09      131.09      7.71 o 
   1   8   7       44.95       38.16      2.99 o 
   2   8   7       24.79       27.33      2.29 o 
   3   8   7      174.16      180.37      4.68 o 
   4   8   7       10.20       11.26      2.99 o 
   5   8   7       11.27       11.98      2.78 o 
   6   8   7       20.94       20.03      3.05 o 
 -10   9   7        1.77       -0.50      1.53 o 
  -9   9   7       12.00       16.40      2.05 o 
  -8   9   7        1.49        2.92      3.44 o 
  -7   9   7       39.31       38.11      2.11 o 
  -6   9   7       52.75       59.80      3.44 o 
  -5   9   7       35.21       38.56      5.34 o 
  -4   9   7      147.15      153.90      4.23 o 
  -3   9   7      253.76      226.31     11.92 o 
  -2   9   7      740.31      709.99     31.77 o 
  -1   9   7      134.03      118.90      6.96 o 
   0   9   7      181.24      157.36      8.58 o 
   1   9   7       93.11       89.07      3.61 o 
   2   9   7       71.02       69.57      7.93 o 
   3   9   7       17.20       14.29      2.10 o 
   4   9   7      209.30      206.27      8.05 o 
   5   9   7       66.51       62.47      3.98 o 
 -10  10   7        1.14        1.11      2.15 o 
  -9  10   7        0.38        3.24      2.14 o 
  -8  10   7        0.69        0.02      1.07 o 
  -7  10   7        5.01        2.53      1.12 o 
  -6  10   7      105.07      109.24      6.21 o 
  -5  10   7       27.57       21.21      1.18 o 
  -4  10   7        0.03        1.15      2.01 o 
  -3  10   7       65.05       49.28      1.69 o 
  -2  10   7       44.09       37.13      3.52 o 
  -1  10   7      159.30      159.29      4.59 o 
   0  10   7      184.97      160.64      5.30 o 
   1  10   7      341.25      332.45     24.18 o 
   2  10   7       26.63       24.94      6.29 o 
   3  10   7        0.42        0.43      2.49 o 
   4  10   7        0.89        1.26      2.06 o 
   5  10   7        1.21        0.46      2.35 o 
 -10  11   7       11.85        2.87      1.94 o 
  -9  11   7        3.89        2.57      2.06 o 
  -8  11   7        1.96        0.59      1.11 o 
  -7  11   7        0.10        1.94      1.37 o 
  -6  11   7       57.58       52.41      4.50 o 
  -5  11   7       54.73       66.79      4.87 o 
  -4  11   7      509.77      511.90     11.70 o 
  -3  11   7        2.24        0.57      2.60 o 
  -2  11   7      572.56      616.10     13.40 o 
  -1  11   7      133.92      138.22      6.95 o 
   0  11   7      405.80      403.58     26.31 o 
   1  11   7       56.98       61.17      2.63 o 
   2  11   7       32.48       31.59      5.78 o 
   3  11   7        0.10        0.34      2.06 o 
   4  11   7       22.05       20.30      2.57 o 
   5  11   7       30.16       24.53      2.73 o 
 -10  12   7       16.10       13.11      3.20 o 
  -9  12   7        1.23        0.47      1.16 o 
  -8  12   7       24.58       33.06     11.53 o 
  -7  12   7        6.44        7.33      1.03 o 
  -6  12   7        0.38       -2.00      3.16 o 
  -5  12   7      798.24      869.78     43.85 o 
  -4  12   7       21.85       21.75      5.48 o 
  -3  12   7       11.58       17.10      4.68 o 
  -2  12   7       17.56       11.44      4.10 o 
  -1  12   7      239.04      211.48     19.99 o 
   0  12   7       80.87       73.07      4.67 o 
   1  12   7       28.12       27.31      1.79 o 
   2  12   7       12.59        7.94      1.60 o 
   3  12   7       10.66        6.61      1.84 o 
   4  12   7       22.67       23.88      6.53 o 
   5  12   7        5.89        3.75      2.21 o 
  -9  13   7       10.59        9.06      5.07 o 
  -8  13   7        9.84       13.59      4.39 o 
  -7  13   7        5.34        7.58      4.65 o 
  -6  13   7      107.28      109.83     15.92 o 
  -5  13   7       74.40       78.88      6.14 o 
  -4  13   7       13.06       28.24      3.89 o 
  -3  13   7      132.07      136.77      8.68 o 
  -2  13   7      146.79      155.65      6.12 o 
  -1  13   7       42.12       28.96      6.13 o 
   0  13   7       69.92       60.44      5.21 o 
   1  13   7       17.81       18.28      1.64 o 
   2  13   7        1.28        3.47      1.76 o 
   3  13   7       10.71        8.38      2.70 o 
   4  13   7       11.35       12.26      2.40 o 
  -9  14   7        0.25        4.36      3.87 o 
  -8  14   7        7.92       16.49      5.58 o 
  -7  14   7        2.10       11.77      6.68 o 
  -6  14   7       26.41       31.65      9.32 o 
  -5  14   7       11.72       13.55      5.66 o 
  -4  14   7       58.56       75.77      5.46 o 
  -3  14   7        6.59        3.70      3.73 o 
  -2  14   7        0.96       -0.94      4.21 o 
  -1  14   7       88.40       69.15     10.46 o 
   0  14   7       26.91       27.05      8.07 o 
   1  14   7       40.51       42.40      8.19 o 
   2  14   7        0.60        4.96      1.75 o 
   3  14   7       28.11       19.99      2.35 o 
   4  14   7        1.09        1.88      4.89 o 
  -8  15   7        9.54       10.13      3.83 o 
  -7  15   7        4.29        4.11      3.62 o 
  -6  15   7       87.53      113.80      6.60 o 
  -5  15   7        2.14        6.44      3.39 o 
  -4  15   7       40.44       55.83     11.24 o 
  -3  15   7       66.04       82.05      8.00 o 
  -2  15   7       19.39       15.63      3.46 o 
  -1  15   7      105.49      106.92      5.75 o 
   0  15   7       52.03       37.35      1.59 o 
   1  15   7       12.28        7.35      1.48 o 
   2  15   7        5.44        4.18      1.36 o 
   3  15   7        6.69        8.05      4.86 o 
  -8  16   7        3.53       -3.51      3.51 o 
  -7  16   7        0.59        3.87      5.29 o 
  -6  16   7        0.47        0.70      3.40 o 
  -5  16   7        9.91       16.48      4.16 o 
  -4  16   7       69.81       89.64      7.92 o 
  -3  16   7       57.11       49.26      4.62 o 
  -2  16   7       51.60       58.99      4.67 o 
  -1  16   7      366.97      414.96     11.72 o 
   0  16   7       74.82       92.49      5.88 o 
   1  16   7      118.87       87.15      2.90 o 
   2  16   7        6.90        5.77      1.43 o 
  -7  17   7        5.54        9.06      4.06 o 
  -6  17   7       41.30       48.56      6.91 o 
  -5  17   7       21.55       23.07      3.93 o 
  -4  17   7       79.23       87.90     10.72 o 
  -3  17   7       82.36       89.39      5.43 o 
  -2  17   7        8.36       10.59      3.80 o 
  -1  17   7       45.82       49.93      5.11 o 
   0  17   7        3.10       -0.51      3.51 o 
   1  17   7       15.87        7.54      2.16 o 
   2  17   7       38.50       34.60      2.90 o 
  -6  18   7        3.99        3.41      3.64 o 
  -5  18   7       16.74        9.62      3.66 o 
  -4  18   7       29.58       59.81      7.26 o 
  -3  18   7       35.58       46.45      7.08 o 
  -2  18   7       37.95       45.96      6.66 o 
  -1  18   7       87.47      125.92      7.08 o 
   0  18   7       25.42       28.33      4.94 o 
   1  18   7       33.83       26.11      8.15 o 
  -4  19   7        4.14        8.49      3.52 o 
  -3  19   7        3.07        2.91      3.39 o 
  -2  19   7        5.40        7.89      3.59 o 
  -1  19   7       23.94       23.88      4.26 o 
 -11   0   8      108.52      126.96      6.06 o 
 -10   0   8        0.41        9.03      3.01 o 
  -9   0   8       14.92       17.26      3.08 o 
  -8   0   8       74.95       71.22      4.22 o 
  -7   0   8      368.36      362.73     12.01 o 
  -6   0   8        0.32        0.34      1.97 o 
  -5   0   8     1115.02     1175.98     19.75 o 
  -4   0   8      311.66      340.46      7.87 o 
  -3   0   8     1442.63     1500.84     24.48 o 
  -2   0   8      177.97      195.90      5.97 o 
  -1   0   8        1.99        1.81      1.80 o 
   0   0   8      626.75      666.05     14.37 o 
   1   0   8      457.19      482.28     11.00 o 
   2   0   8       60.43       61.11      6.09 o 
   3   0   8       73.44       71.85      5.35 o 
   4   0   8      103.78      108.27      6.18 o 
   5   0   8        0.49        1.55      5.23 o 
   6   0   8        9.91       16.80      5.17 o 
 -11   1   8        6.79        8.98      4.90 o 
 -10   1   8        0.06        1.12      2.06 o 
  -9   1   8      152.16      145.60      4.19 o 
  -8   1   8      202.96      194.36      8.28 o 
  -7   1   8        1.81        1.75      1.61 o 
  -6   1   8      117.49      110.25      5.54 o 
  -5   1   8      457.36      488.28      8.82 o 
  -4   1   8      834.06      855.36     12.21 o 
  -3   1   8      144.38      159.36     10.79 o 
  -2   1   8      486.54      505.61     15.65 o 
  -1   1   8       45.01       42.61      2.17 o 
   0   1   8        0.11        0.31      1.91 o 
   1   1   8        2.18        3.51      2.80 o 
   2   1   8        6.07        1.01      2.10 o 
   3   1   8      115.39       98.76      7.45 o 
   4   1   8       60.95       75.45      6.34 o 
   5   1   8        1.52        4.00      2.59 o 
   6   1   8       51.95       64.70      4.47 o 
 -11   2   8        6.49        6.34      3.27 o 
 -10   2   8       40.43       49.03      4.39 o 
  -9   2   8       41.00       42.13      2.77 o 
  -8   2   8      150.27      154.03      4.83 o 
  -7   2   8        2.00        1.72      1.58 o 
  -6   2   8       56.73       59.90      4.15 o 
  -5   2   8      177.44      174.25      3.89 o 
  -4   2   8       77.16       85.53      5.05 o 
  -3   2   8       79.88       79.04      3.25 o 
  -2   2   8      148.75      142.08      3.43 o 
  -1   2   8        4.69        5.44      4.21 o 
   0   2   8        0.05        2.26      3.53 o 
   1   2   8      114.84      124.30      3.65 o 
   2   2   8       36.04       34.42      3.82 o 
   3   2   8       46.32       55.36      3.31 o 
   4   2   8       10.65       10.75      2.58 o 
   5   2   8        8.86       14.66      3.44 o 
 -11   3   8        3.82        4.14      3.74 o 
 -10   3   8        8.24        4.57      2.14 o 
  -9   3   8       91.78       84.98      3.38 o 
  -8   3   8       82.47       85.35      4.11 o 
  -7   3   8       68.85       66.23      2.67 o 
  -6   3   8        6.63       10.17      3.61 o 
  -5   3   8        1.35       -1.10      1.49 o 
  -4   3   8      212.22      213.50      4.20 o 
  -3   3   8       98.94      111.69      3.14 o 
  -2   3   8      148.10      154.38     10.31 o 
  -1   3   8      193.88      193.27      4.07 o 
   0   3   8      136.91      146.77      4.11 o 
   1   3   8      170.20      164.90      4.20 o 
   2   3   8        0.98        0.68      1.85 o 
   3   3   8       27.93       41.00      2.93 o 
   4   3   8        0.28       -1.21      4.60 o 
   5   3   8        0.22        3.18      2.58 o 
 -11   4   8        4.98        2.53      2.00 o 
 -10   4   8        4.81        6.49      2.13 o 
  -9   4   8        0.00        4.31      1.88 o 
  -8   4   8      328.73      318.05      5.85 o 
  -7   4   8      167.76      186.60      6.51 o 
  -6   4   8      256.59      290.53      5.14 o 
  -5   4   8       58.21       61.34      2.36 o 
  -4   4   8      582.07      590.19      9.34 o 
  -3   4   8     1033.32     1059.37     27.38 o 
  -2   4   8       44.25       46.24      2.38 o 
  -1   4   8      107.72      113.58      3.85 o 
   0   4   8        0.19        1.04      1.41 o 
   1   4   8       54.56       43.42      2.87 o 
   2   4   8       15.23       17.01      2.33 o 
   3   4   8        5.19        4.39      1.98 o 
   4   4   8        1.59        6.42      5.07 o 
   5   4   8       36.05       44.71      5.93 o 
 -11   5   8        2.10        4.35      2.58 o 
 -10   5   8      111.94      112.65      4.86 o 
  -9   5   8      183.75      196.42      4.78 o 
  -8   5   8        8.89        8.74      2.13 o 
  -7   5   8       55.50       40.92      2.26 o 
  -6   5   8       16.75       15.13      1.81 o 
  -5   5   8      401.96      419.06      6.45 o 
  -4   5   8      444.36      487.23     16.50 o 
  -3   5   8        9.00        9.67      1.62 o 
  -2   5   8     1029.02     1000.74     13.08 o 
  -1   5   8        0.24       -1.56      3.56 o 
   0   5   8       63.61       69.90      4.61 o 
   1   5   8        0.53        4.50      2.04 o 
   2   5   8      580.83      620.33     12.88 o 
   3   5   8        7.47        7.29      3.06 o 
   4   5   8        0.55        3.67      2.34 o 
   5   5   8       10.88       16.47      3.65 o 
 -11   6   8        0.49       -0.28      1.95 o 
 -10   6   8       63.58       62.14      3.29 o 
  -9   6   8        0.02        1.16      2.41 o 
  -8   6   8       10.45        7.93      1.81 o 
  -7   6   8      279.67      268.37      5.05 o 
  -6   6   8      248.73      269.09      4.84 o 
  -5   6   8       12.32       12.33      2.77 o 
  -4   6   8       67.01       67.73      2.86 o 
  -3   6   8      505.63      498.91     10.82 o 
  -2   6   8       14.97       13.78      2.16 o 
  -1   6   8      160.37      169.60      4.24 o 
   0   6   8        0.40        1.83      1.52 o 
   1   6   8       16.65       11.83      3.32 o 
   2   6   8      160.66      153.77      4.70 o 
   3   6   8       11.02       17.89      2.39 o 
   4   6   8       47.50       41.32      3.84 o 
   5   6   8       55.41       66.52      3.89 o 
 -11   7   8        2.92        5.83      2.17 o 
 -10   7   8       21.21       23.79      6.05 o 
  -9   7   8       10.37       14.69      2.98 o 
  -8   7   8       56.81       53.87      2.50 o 
  -7   7   8        5.89       15.15      4.35 o 
  -6   7   8      160.23      146.71      3.41 o 
  -5   7   8      998.73     1018.09     12.57 o 
  -4   7   8       64.43       61.07      2.80 o 
  -3   7   8     1659.88     1714.79     23.08 o 
  -2   7   8       85.66       84.98      5.63 o 
  -1   7   8     1316.78     1354.86     26.28 o 
   0   7   8       29.40       27.92      2.66 o 
   1   7   8       74.85       77.36      8.28 o 
   2   7   8       34.11       31.97      2.48 o 
   3   7   8       96.08      102.12      7.70 o 
   4   7   8        7.58        6.58      2.41 o 
   5   7   8       18.06       21.44      3.20 o 
 -10   8   8       99.96       97.15      6.68 o 
  -9   8   8        2.84        4.06      1.52 o 
  -8   8   8      217.25      214.92      4.71 o 
  -7   8   8      178.05      189.71      3.97 o 
  -6   8   8      244.32      243.64     14.57 o 
  -5   8   8       58.57       55.29      6.62 o 
  -4   8   8      196.36      188.37     10.78 o 
  -3   8   8       27.87       35.80      2.09 o 
  -2   8   8       28.62       29.57      1.87 o 
  -1   8   8        0.56        2.59      3.78 o 
   0   8   8      535.10      536.53     16.15 o 
   1   8   8       19.62       12.90      1.92 o 
   2   8   8      267.11      249.67      7.86 o 
   3   8   8       47.67       47.52      3.71 o 
   4   8   8       13.31        3.31      5.59 o 
   5   8   8        9.04       11.10      3.93 o 
 -10   9   8        0.72        0.95      1.42 o 
  -9   9   8       19.74       15.86      2.73 o 
  -8   9   8      104.10       87.12      2.81 o 
  -7   9   8       22.85       27.59      1.90 o 
  -6   9   8      127.13      114.31      2.79 o 
  -5   9   8       70.65       70.46     10.08 o 
  -4   9   8      469.18      501.23      9.37 o 
  -3   9   8      170.13      164.18     11.45 o 
  -2   9   8      294.81      302.96      6.94 o 
  -1   9   8       58.38       54.57      3.27 o 
   0   9   8        2.67        3.56      1.55 o 
   1   9   8        8.14       10.37      2.24 o 
   2   9   8        0.02        1.05      2.97 o 
   3   9   8       78.42       73.80      3.57 o 
   4   9   8        2.29        2.55      2.29 o 
 -10  10   8        0.25       -0.78      1.80 o 
  -9  10   8        3.25        4.41      1.42 o 
  -8  10   8       36.03       22.41      2.15 o 
  -7  10   8        7.29        5.83      4.53 o 
  -6  10   8       98.94      106.85     12.44 o 
  -5  10   8      181.89      198.12      4.88 o 
  -4  10   8       89.03       68.38     11.57 o 
  -3  10   8      170.30      178.65      7.15 o 
  -2  10   8       91.68      100.84      5.10 o 
  -1  10   8        0.01        2.21      1.39 o 
   0  10   8       18.78       18.89      2.38 o 
   1  10   8      243.58      246.40      8.96 o 
   2  10   8       54.09       52.00      2.98 o 
   3  10   8       60.64       66.79      3.39 o 
   4  10   8       19.19       23.07      2.69 o 
  -9  11   8        2.28        2.47      2.29 o 
  -8  11   8       50.51       37.57      2.61 o 
  -7  11   8        0.29        0.47      0.49 o 
  -6  11   8       10.44        5.67      2.74 o 
  -5  11   8       25.06       23.20      3.89 o 
  -4  11   8       31.92       31.01      4.04 o 
  -3  11   8       88.69       86.95     13.71 o 
  -2  11   8      127.03      116.37      7.73 o 
  -1  11   8      116.44      113.79     14.56 o 
   0  11   8       35.94       36.01      4.93 o 
   1  11   8       14.38        8.05      2.88 o 
   2  11   8        1.86        8.27      1.82 o 
   3  11   8       32.00       29.02      2.65 o 
   4  11   8       39.81       37.88      3.01 o 
  -9  12   8        0.08        2.27      1.41 o 
  -8  12   8        6.95        8.78      3.95 o 
  -7  12   8        3.93        1.72      1.98 o 
  -6  12   8       15.88       10.41      4.97 o 
  -5  12   8       19.99       11.47      3.67 o 
  -4  12   8      149.60      163.23      9.50 o 
  -3  12   8       11.55        9.92      3.28 o 
  -2  12   8       19.79       21.25      5.92 o 
  -1  12   8        0.39        1.34      1.46 o 
   0  12   8       51.29       50.52      8.02 o 
   1  12   8        4.99        8.08      4.44 o 
   2  12   8       34.12       28.00      4.32 o 
   3  12   8        4.49       10.51      3.74 o 
  -9  13   8        3.58        5.49      3.76 o 
  -8  13   8       29.63       36.99      7.06 o 
  -7  13   8       47.80       47.80      4.98 o 
  -6  13   8        2.39        1.71      4.31 o 
  -5  13   8        2.19        8.74      3.47 o 
  -4  13   8       14.08       12.45      3.95 o 
  -3  13   8        0.97       -0.18      2.99 o 
  -2  13   8       10.76        5.11      0.90 o 
  -1  13   8        0.08        1.68      1.59 o 
   0  13   8       29.89       22.95      8.74 o 
   1  13   8        0.36        0.50      1.58 o 
   2  13   8       24.15       21.55      2.16 o 
   3  13   8        1.74        3.44      2.41 o 
  -8  14   8        2.22       -1.89      3.98 o 
  -7  14   8       44.98       56.18      9.50 o 
  -6  14   8        2.20        9.23      3.70 o 
  -5  14   8        8.31       12.47      4.02 o 
  -4  14   8       22.15       33.88      5.64 o 
  -3  14   8      117.43      126.55      8.97 o 
  -2  14   8       81.30       85.66      5.67 o 
  -1  14   8       30.24       27.28      5.97 o 
   0  14   8        0.67        0.51      1.54 o 
   1  14   8       32.75       37.80      4.68 o 
   2  14   8       13.84       10.28      1.87 o 
  -7  15   8        1.11        4.75      3.91 o 
  -6  15   8       13.06       16.95      5.88 o 
  -5  15   8        0.00       -1.06      4.38 o 
  -3  15   8        2.95        5.41      7.56 o 
  -2  15   8        0.95        3.61      3.35 o 
  -1  15   8        4.03        3.23      2.97 o 
   0  15   8        0.09       -0.04      1.03 o 
   1  15   8        0.10        1.09      1.20 o 
   2  15   8        5.48        5.37      4.27 o 
  -7  16   8        5.17        8.52      9.83 o 
  -6  16   8        9.98       17.19      4.04 o 
  -5  16   8        1.14        1.09      3.49 o 
  -4  16   8        0.16        0.77      3.35 o 
  -3  16   8        8.93        1.08      3.56 o 
  -2  16   8        5.35       13.08      3.76 o 
  -1  16   8       29.82       25.17      6.23 o 
   0  16   8       12.61       11.02      4.13 o 
   1  16   8        0.61        0.73      1.59 o 
  -6  17   8        6.23       10.29      3.88 o 
  -5  17   8        9.05        8.23      3.82 o 
  -4  17   8        0.38        2.72      3.61 o 
  -3  17   8       48.20       43.00      4.72 o 
  -2  17   8        5.80        3.94      3.79 o 
  -1  17   8       32.50       38.03      4.81 o 
   0  17   8       35.03       42.02      4.69 o 
  -4  18   8       23.70       25.79      4.36 o 
  -3  18   8        1.84       -3.45      3.45 o 
  -2  18   8        4.59        1.99      3.61 o 
 -11   1   9       25.87       23.27      2.62 o 
 -10   1   9       13.08        8.30      2.74 o 
  -9   1   9        3.49        7.99      6.05 o 
  -8   1   9       20.85       17.81      5.20 o 
  -7   1   9       98.07      104.86      4.13 o 
  -6   1   9       54.03       48.45      2.74 o 
  -5   1   9      313.35      327.15      5.81 o 
  -4   1   9       13.43       13.58      2.14 o 
  -3   1   9        7.90        5.85      1.78 o 
  -2   1   9       33.91       24.23      1.96 o 
  -1   1   9      115.04       91.05      6.01 o 
   0   1   9      179.94      172.13      4.30 o 
   1   1   9        8.34        2.47      1.81 o 
   2   1   9       13.90       22.12      2.65 o 
   3   1   9       30.23       27.03      3.32 o 
   4   1   9        7.05        7.47      2.73 o 
 -11   2   9        1.06        1.24      2.04 o 
 -10   2   9      180.19      195.34      5.22 o 
  -9   2   9       12.23        5.45      2.23 o 
  -8   2   9       27.25       36.14      3.74 o 
  -7   2   9       37.62       39.05      3.70 o 
  -6   2   9     1133.85     1214.25     27.87 o 
  -5   2   9       43.83       36.40      2.29 o 
  -4   2   9      575.63      558.02     11.46 o 
  -3   2   9        0.15       -1.33      1.55 o 
  -2   2   9       76.60       70.85      2.97 o 
  -1   2   9      149.85      151.36      3.93 o 
   0   2   9       33.33       26.92      2.34 o 
   1   2   9       44.00       45.48      9.56 o 
   2   2   9      136.12      146.66      4.37 o 
   3   2   9       56.20       57.83      3.95 o 
   4   2   9        1.46       10.26      3.04 o 
 -11   3   9       10.63       10.90      3.25 o 
 -10   3   9       40.24       46.25      2.90 o 
  -9   3   9       30.13       34.03      5.56 o 
  -8   3   9       39.58       40.58      2.95 o 
  -7   3   9      152.78      152.50      3.89 o 
  -6   3   9       18.26       21.35      2.31 o 
  -5   3   9      586.47      588.36      8.27 o 
  -4   3   9        0.13        0.03      2.80 o 
  -3   3   9        1.18        2.18      1.51 o 
  -2   3   9        2.35        4.98      1.56 o 
  -1   3   9      679.21      670.20     19.27 o 
   0   3   9      109.58      112.41      6.21 o 
   1   3   9       28.41       37.24      2.64 o 
   2   3   9        5.84        4.92      2.22 o 
   3   3   9       83.12       92.07      3.96 o 
   4   3   9       40.58       38.80      6.37 o 
 -11   4   9       14.01       15.61      2.38 o 
 -10   4   9       23.87       26.95      2.55 o 
  -9   4   9       83.93       77.74      5.83 o 
  -8   4   9        6.13        8.65      3.77 o 
  -7   4   9       91.93       84.93      3.08 o 
  -6   4   9       23.92       19.58      4.70 o 
  -5   4   9       53.35       61.31      2.56 o 
  -4   4   9      205.41      196.54      4.16 o 
  -3   4   9        1.50        3.45      1.46 o 
  -2   4   9      274.17      278.88      8.54 o 
  -1   4   9        6.26        4.76      1.86 o 
   0   4   9       57.40       59.19      5.57 o 
   1   4   9       39.46       37.02      7.83 o 
   2   4   9       53.18       51.90      3.56 o 
   3   4   9        0.72       -1.18      3.53 o 
   4   4   9        0.11       -1.15      2.33 o 
 -11   5   9        0.42        2.06      2.67 o 
 -10   5   9        0.23        1.15      1.90 o 
  -9   5   9        1.33        1.35      1.73 o 
  -8   5   9       50.00       55.14      2.76 o 
  -7   5   9       74.62       80.10      2.87 o 
  -6   5   9      284.02      311.43      5.55 o 
  -5   5   9        6.26        7.58      1.58 o 
  -4   5   9        5.39        7.68      8.35 o 
  -3   5   9       11.42       12.51      2.71 o 
  -2   5   9        0.42        5.09      3.41 o 
  -1   5   9        0.35        1.33      1.60 o 
   0   5   9        5.35        7.58      3.42 o 
   1   5   9       47.14       43.35      4.43 o 
   2   5   9        2.77        7.23      2.84 o 
   3   5   9        0.47        3.01      2.24 o 
   4   5   9       19.02       19.07      2.84 o 
 -10   6   9        0.04       -0.29      1.73 o 
  -9   6   9      121.68      143.19      5.33 o 
  -8   6   9       34.85       31.35      2.58 o 
  -7   6   9       15.82       22.19      2.08 o 
  -6   6   9       27.92       32.63      2.19 o 
  -5   6   9        0.02        4.82      2.13 o 
  -4   6   9        6.14        6.93      1.63 o 
  -3   6   9      448.03      438.65     20.88 o 
  -2   6   9      971.16      977.61     20.31 o 
  -1   6   9      202.09      198.15     10.89 o 
   0   6   9      114.30      107.46      3.55 o 
   1   6   9       35.95       43.15      3.59 o 
   2   6   9       50.65       54.21      3.69 o 
   3   6   9       43.46       40.25      3.01 o 
   4   6   9        0.45        2.14      2.95 o 
 -10   7   9        0.01        3.30      2.28 o 
  -9   7   9        0.07       -1.92      3.05 o 
  -8   7   9       10.24        8.52      1.65 o 
  -7   7   9      208.74      218.04      5.00 o 
  -6   7   9       26.58       31.80      4.18 o 
  -5   7   9      538.93      554.56     12.54 o 
  -4   7   9      222.99      216.31      7.99 o 
  -3   7   9      102.36       99.07      3.82 o 
  -2   7   9       11.75        8.25      2.15 o 
  -1   7   9       35.95       30.39      2.09 o 
   0   7   9      160.07      149.69      4.78 o 
   1   7   9       43.22       36.88      2.43 o 
   2   7   9       31.81       25.96      4.61 o 
   3   7   9       74.97       64.90      4.02 o 
   4   7   9        7.08        6.96      2.49 o 
 -10   8   9       27.59       26.90      3.16 o 
  -9   8   9        5.55        5.06      3.01 o 
  -8   8   9        0.16        2.00      1.60 o 
  -7   8   9        9.72       12.65      1.68 o 
  -6   8   9      131.21      122.41     14.19 o 
  -5   8   9        5.03        3.21      1.50 o 
  -4   8   9      150.78      140.66     12.69 o 
  -3   8   9      256.86      243.36      4.79 o 
  -2   8   9       18.80       17.77      1.74 o 
  -1   8   9       54.53       52.40      2.40 o 
   0   8   9        3.73        4.42      1.81 o 
   1   8   9       85.88       93.25      3.33 o 
   2   8   9       33.80       32.62      2.68 o 
   3   8   9        4.46        3.66      5.94 o 
 -10   9   9        6.34        2.77      1.81 o 
  -9   9   9        3.32        2.55      1.48 o 
  -8   9   9      312.92      258.25     13.23 o 
  -7   9   9       22.44       18.49      1.62 o 
  -6   9   9      435.64      419.47     12.24 o 
  -5   9   9        0.59        0.87      2.15 o 
  -4   9   9      154.22      126.29     17.32 o 
  -3   9   9       56.24       53.65      2.05 o 
  -2   9   9       87.23       98.33      3.80 o 
  -1   9   9      217.77      208.60      8.41 o 
   0   9   9        7.57        8.57      2.48 o 
   1   9   9       21.05       19.27      7.95 o 
   2   9   9       23.78       21.35      2.66 o 
   3   9   9       35.82       33.13      3.10 o 
  -9  10   9        0.67        2.22      1.22 o 
  -8  10   9       37.78       34.07      4.09 o 
  -7  10   9       16.53       15.59      2.32 o 
  -6  10   9        0.98        1.55      1.93 o 
  -5  10   9        0.02        1.99      1.38 o 
  -4  10   9       57.73       46.99      4.28 o 
  -3  10   9       40.60       26.07      1.70 o 
  -2  10   9        7.59        7.92      1.18 o 
  -1  10   9      140.08      125.97     15.10 o 
   0  10   9       13.79       15.33      2.55 o 
   1  10   9        4.05        7.69      1.93 o 
   2  10   9        3.65        2.30      1.86 o 
   3  10   9        4.85        3.84      2.41 o 
  -9  11   9        0.46        1.19      1.11 o 
  -8  11   9       11.77       17.69      4.36 o 
  -7  11   9        8.65       10.53      9.81 o 
  -6  11   9        9.36        4.22      4.21 o 
  -5  11   9        2.13        1.97      4.12 o 
  -4  11   9       39.26       31.22      7.91 o 
  -3  11   9       10.14        7.74      1.00 o 
  -2  11   9        9.06        6.56      1.59 o 
  -1  11   9       24.33       18.83      1.99 o 
   0  11   9        4.37        2.70      1.81 o 
   1  11   9       29.17       31.51      7.46 o 
   2  11   9        0.86        1.68      1.71 o 
  -8  12   9        2.92        1.90      3.87 o 
  -7  12   9        5.18       -0.98      3.71 o 
  -6  12   9       32.87       29.64      4.39 o 
  -5  12   9        1.56        3.53      3.38 o 
  -4  12   9        7.77       -0.09      4.52 o 
  -3  12   9       96.06       87.76     12.13 o 
  -2  12   9        2.75        2.93      1.72 o 
  -1  12   9       52.95       41.98      6.13 o 
   0  12   9       33.90       23.00      1.87 o 
   1  12   9        6.14        9.83      1.67 o 
   2  12   9        6.88        9.73      1.98 o 
  -8  13   9       13.04        7.29      4.98 o 
  -7  13   9        4.81        3.26      3.96 o 
  -6  13   9      121.67      136.47      6.85 o 
  -5  13   9        0.01       -2.04      3.36 o 
  -4  13   9       14.40       18.88      4.18 o 
  -3  13   9       21.74       18.73      3.76 o 
  -2  13   9       17.96       10.63      4.76 o 
  -1  13   9        0.07        0.76      1.38 o 
   0  13   9       95.22       78.43     10.22 o 
   1  13   9        7.22        8.02      2.81 o 
  -7  14   9       26.82       23.69      4.60 o 
  -6  14   9        9.29        8.38      3.85 o 
  -5  14   9        0.58        3.51      3.46 o 
  -4  14   9       61.14       62.64      5.16 o 
  -3  14   9       26.56       24.66      3.99 o 
  -2  14   9        0.43        5.59      4.21 o 
  -1  14   9        6.98        4.53      1.01 o 
   0  14   9       15.83       15.13      7.28 o 
   1  14   9        8.08        4.19      1.50 o 
  -6  15   9        8.05        6.16      3.91 o 
  -5  15   9        0.73        2.10      8.17 o 
  -4  15   9        9.16        7.18      3.81 o 
  -3  15   9        6.42       10.73      3.58 o 
  -2  15   9        5.40        4.47      3.77 o 
  -1  15   9       40.25       37.00      4.85 o 
   0  15   9        1.82       -0.61      3.36 o 
  -5  16   9        1.08        4.55      8.16 o 
  -4  16   9        9.54        2.31      5.58 o 
  -3  16   9        2.08        0.17      3.72 o 
  -2  16   9       11.27       16.65      4.24 o 
  -1  16   9       51.51       62.57      8.36 o 
 -10   0  10        2.29       -1.99      2.67 o 
  -9   0  10        6.08        2.57      2.59 o 
  -8   0  10        1.27        5.00      2.57 o 
  -7   0  10      188.87      161.93      5.90 o 
  -6   0  10        0.29        5.33      3.09 o 
  -5   0  10       72.18       65.84      4.07 o 
  -4   0  10       74.54       82.60      4.39 o 
  -3   0  10       83.87       78.60      4.60 o 
  -2   0  10       22.62       26.78      3.26 o 
  -1   0  10       16.79       11.33      2.74 o 
   0   0  10      152.84      141.37      6.18 o 
   1   0  10      169.15      153.99      6.44 o 
   2   0  10       95.31       90.00      5.63 o 
   3   0  10      164.95      205.05      8.76 o 
 -10   1  10        2.58       -1.46      1.88 o 
  -9   1  10       11.48       11.46      3.95 o 
  -8   1  10       63.31       61.71      2.88 o 
  -7   1  10        0.50       -1.12      1.73 o 
  -6   1  10       63.00       65.05      2.92 o 
  -5   1  10        3.51        4.87      1.58 o 
  -4   1  10        6.34        5.37      2.74 o 
  -3   1  10      115.74      121.57     12.27 o 
  -2   1  10       67.71       74.19      3.10 o 
  -1   1  10        2.96        5.37      1.91 o 
   0   1  10       34.20       47.10      2.92 o 
   1   1  10        0.50        0.48      2.28 o 
   2   1  10       32.44       34.71      3.39 o 
   3   1  10       17.20       15.95      3.63 o 
 -10   2  10        1.86        5.19      3.14 o 
  -9   2  10        1.93        6.05      1.98 o 
  -8   2  10       12.90        4.79      2.47 o 
  -7   2  10        3.97        2.36      1.75 o 
  -6   2  10       72.60       75.41      2.90 o 
  -5   2  10        0.77        1.01      1.46 o 
  -4   2  10      105.94      114.98      3.34 o 
  -3   2  10       14.21       15.20      3.33 o 
  -2   2  10       83.28       85.62      3.71 o 
  -1   2  10        3.87        6.31      2.02 o 
   0   2  10       31.75       29.42      6.77 o 
   1   2  10        2.06        6.72      2.24 o 
   2   2  10        7.07        1.61      3.65 o 
   3   2  10        0.84        3.15      2.54 o 
 -10   3  10        4.14        6.22      2.16 o 
  -9   3  10       14.22       16.56      2.12 o 
  -8   3  10       13.99       10.72      3.06 o 
  -7   3  10      121.24      141.71     10.86 o 
  -6   3  10       10.84        9.61      1.76 o 
  -5   3  10       54.99       63.15      3.89 o 
  -4   3  10        0.01        1.65      3.18 o 
  -3   3  10        1.85        1.63      1.73 o 
  -2   3  10       24.99       18.37      2.14 o 
  -1   3  10        1.14        3.09      2.28 o 
   0   3  10        2.31        3.96      2.12 o 
   1   3  10        1.37        3.98      2.40 o 
   2   3  10       54.55       66.39      4.02 o 
   3   3  10        0.48        3.62      2.49 o 
 -10   4  10        8.45        6.12      4.43 o 
  -9   4  10        0.30        2.85      2.42 o 
  -8   4  10        0.58        4.24      4.61 o 
  -7   4  10      169.93      165.64      7.47 o 
  -6   4  10       42.80       33.02      3.10 o 
  -5   4  10       16.30       14.85      2.23 o 
  -4   4  10       17.27       23.13      4.38 o 
  -3   4  10        5.42        3.46      1.60 o 
  -2   4  10       52.60       56.52      3.55 o 
  -1   4  10       33.51       41.87      4.47 o 
   0   4  10       38.86       37.88      2.50 o 
   1   4  10       33.51       23.79      3.28 o 
   2   4  10        0.33        0.12      2.31 o 
   3   4  10        3.31        6.28      2.60 o 
 -10   5  10       68.03       45.83      3.00 o 
  -9   5  10       29.44       21.34      2.18 o 
  -8   5  10       28.81       25.00      2.36 o 
  -7   5  10        5.59        5.46      1.76 o 
  -6   5  10       22.16       16.80      1.91 o 
  -5   5  10       17.16       13.66      1.80 o 
  -4   5  10       72.26       80.56      2.87 o 
  -3   5  10        7.98        5.16      1.58 o 
  -2   5  10        3.45        7.74      3.06 o 
  -1   5  10       52.36       46.98      5.04 o 
   0   5  10       24.69       17.52      5.14 o 
   1   5  10       84.91       81.53      4.71 o 
   2   5  10       12.00       13.98      2.65 o 
   3   5  10       53.81       59.00      4.64 o 
 -10   6  10       42.62       36.41      2.64 o 
  -9   6  10        5.69        3.97      1.69 o 
  -8   6  10       59.60       53.40      4.95 o 
  -7   6  10       10.60        9.14      1.80 o 
  -6   6  10        3.42        5.12      6.44 o 
  -5   6  10       16.33       13.90      2.21 o 
  -4   6  10       70.18       62.78      2.55 o 
  -3   6  10       51.19       49.08      2.49 o 
  -2   6  10        1.18        0.37      1.36 o 
  -1   6  10       15.72       23.21      2.09 o 
   0   6  10       16.15       17.97      2.22 o 
   1   6  10        1.19        5.22      2.34 o 
   2   6  10        7.14        0.45      2.84 o 
   3   6  10       70.06       82.48      9.58 o 
  -9   7  10        0.09        0.27      0.83 o 
  -8   7  10       71.44       56.74      3.48 o 
  -7   7  10        0.34       -0.01      5.33 o 
  -6   7  10        9.25        9.88      1.78 o 
  -5   7  10        3.07        2.79      1.48 o 
  -4   7  10       13.14       20.66      7.67 o 
  -3   7  10        0.39        1.70      1.32 o 
  -2   7  10        0.07        0.96      1.30 o 
  -1   7  10       21.04       15.00      2.47 o 
   0   7  10       16.11       13.63      6.96 o 
   1   7  10        1.39        1.43      3.40 o 
   2   7  10       68.40       78.02      8.06 o 
  -9   8  10       27.44       26.90      2.88 o 
  -8   8  10      134.57      138.33      4.74 o 
  -7   8  10      164.15      147.03      9.31 o 
  -6   8  10      236.56      225.49     19.33 o 
  -5   8  10      337.16      304.22     28.84 o 
  -4   8  10       25.26       23.09      7.36 o 
  -3   8  10        5.65        4.66      1.89 o 
  -2   8  10        0.39        3.24      1.99 o 
  -1   8  10        9.95       12.03      2.32 o 
   0   8  10       16.11       16.39      2.05 o 
   1   8  10       13.71       11.29      2.15 o 
   2   8  10       15.90       19.18      5.49 o 
  -9   9  10        9.56        3.97      3.38 o 
  -8   9  10       28.77       20.20      1.60 o 
  -7   9  10        8.90        6.25      1.86 o 
  -6   9  10       20.54       13.42      4.55 o 
  -5   9  10       64.87       60.96     12.10 o 
  -4   9  10       22.18       24.79      1.76 o 
  -3   9  10      324.53      288.26     26.01 o 
  -2   9  10        0.04        2.81      3.18 o 
  -1   9  10        3.34        3.73      1.51 o 
   0   9  10        9.56       14.24      2.31 o 
   1   9  10        3.93        4.76      1.86 o 
   2   9  10       43.10       39.29      3.96 o 
  -8  10  10       13.39        2.75     10.32 o 
  -7  10  10        0.30        2.33      5.76 o 
  -6  10  10        0.15        0.23      3.09 o 
  -5  10  10      428.55      462.53      9.24 o 
  -4  10  10       15.27       10.41      4.81 o 
  -3  10  10        6.70        6.68      5.13 o 
  -2  10  10        3.92        3.71      1.21 o 
  -1  10  10       63.87       55.68      4.23 o 
   0  10  10       70.75       47.98     11.64 o 
   1  10  10       14.58       15.24      3.93 o 
  -8  11  10       53.76       50.77      5.60 o 
  -7  11  10       15.08       25.76     10.31 o 
  -6  11  10       16.55       15.98      1.19 o 
  -5  11  10        5.76       -0.23      7.64 o 
  -4  11  10       32.96       20.61      8.66 o 
  -3  11  10        1.27        3.07      1.20 o 
  -2  11  10      108.25       88.81     16.86 o 
  -1  11  10        3.16        1.77      1.64 o 
   0  11  10       10.80       10.58      3.78 o 
   1  11  10       29.89       31.20     10.65 o 
  -7  12  10       12.83       20.14      4.50 o 
  -6  12  10        0.01       -2.23      5.06 o 
  -5  12  10        1.31        2.14      3.88 o 
  -4  12  10        0.27        1.41      0.69 o 
  -3  12  10       34.00       23.50      1.92 o 
  -2  12  10       30.86       19.01      9.24 o 
  -1  12  10        5.41        1.08      1.55 o 
   0  12  10        0.13        0.66      1.11 o 
  -7  13  10       32.42       39.34      5.19 o 
  -6  13  10        1.28        1.23      3.81 o 
  -5  13  10       17.52       17.22      4.28 o 
  -4  13  10       19.58       17.96      5.81 o 
  -3  13  10        0.00        8.69      5.42 o 
  -2  13  10       23.73       23.25      5.00 o 
  -1  13  10        1.29        4.32      1.92 o 
  -6  14  10        0.02        4.33      5.16 o 
  -5  14  10        1.01        0.71      3.80 o 
  -4  14  10       64.43       67.91      5.81 o 
  -3  14  10        6.01        8.43      3.93 o 
  -2  14  10       21.80       25.26      4.76 o 
  -9   1  11       17.43       19.12      2.26 o 
  -8   1  11        6.95       11.58      2.02 o 
  -7   1  11       67.60       65.70      2.98 o 
  -6   1  11       21.88       16.85      3.71 o 
  -5   1  11        0.23       -0.26      2.23 o 
  -4   1  11       93.14      101.35      3.75 o 
  -3   1  11        1.61        3.95      3.90 o 
  -2   1  11       62.95       67.97      3.19 o 
  -1   1  11       76.98       73.79      3.32 o 
   0   1  11        9.90       11.32      2.35 o 
   1   1  11       17.72       18.94      2.60 o 
   2   1  11        8.21        2.68      2.58 o 
  -9   2  11        6.27        1.77      4.21 o 
  -8   2  11       29.25       37.34      2.64 o 
  -7   2  11       52.04       59.78      7.87 o 
  -6   2  11        9.18        6.73      2.07 o 
  -5   2  11        0.03        2.53      1.79 o 
  -4   2  11      250.46      260.35      5.82 o 
  -3   2  11        7.19       13.65      2.10 o 
  -2   2  11        1.68        6.49      2.05 o 
  -1   2  11        2.49        1.31      2.04 o 
   0   2  11       66.74       65.74      3.34 o 
   1   2  11       29.22       26.11      3.79 o 
   2   2  11        2.44        4.63      2.69 o 
  -9   3  11       34.82       39.55      2.82 o 
  -8   3  11       12.21       12.55      2.01 o 
  -7   3  11        8.85        9.88      2.05 o 
  -6   3  11       51.77       55.13      2.67 o 
  -5   3  11      184.80      204.25      4.93 o 
  -4   3  11       35.24       34.83      2.57 o 
  -3   3  11       28.15       32.79      5.40 o 
  -2   3  11      100.01       97.47      7.64 o 
  -1   3  11       26.45       24.03      5.61 o 
   0   3  11        0.01       -1.70      2.18 o 
   1   3  11       27.99       33.83      2.96 o 
  -9   4  11        2.14       -0.59      1.72 o 
  -8   4  11       27.82       25.20      2.63 o 
  -7   4  11        0.16        1.36      3.91 o 
  -6   4  11       53.45       50.20      3.31 o 
  -5   4  11       12.85       12.54      2.25 o 
  -4   4  11        7.82        9.82      2.01 o 
  -3   4  11      146.43      147.58      7.80 o 
  -2   4  11        1.48        0.79      1.96 o 
  -1   4  11       38.05       40.42      2.77 o 
   0   4  11       10.15        9.89      2.19 o 
   1   4  11       12.09       12.10      2.43 o 
  -9   5  11        0.39        0.40      1.96 o 
  -8   5  11       29.77       34.21      3.15 o 
  -7   5  11        0.12        0.51      0.82 o 
  -6   5  11        0.27        0.80      1.61 o 
  -5   5  11       48.04       52.57      3.36 o 
  -4   5  11        0.14        4.02      1.68 o 
  -3   5  11        7.63       17.29      4.66 o 
  -2   5  11        2.53        6.40      1.80 o 
  -1   5  11        0.49        0.90      3.87 o 
   0   5  11        0.64        7.40      2.18 o 
   1   5  11        1.19        1.72      4.43 o 
  -9   6  11       35.78       33.25      2.42 o 
  -8   6  11      115.42      110.53      7.82 o 
  -7   6  11        0.43       -1.04      1.37 o 
  -6   6  11       14.16       15.46      2.05 o 
  -5   6  11       93.70       90.47      5.40 o 
  -4   6  11       25.69       33.98      6.76 o 
  -3   6  11       53.15       50.61      4.07 o 
  -2   6  11        6.59       10.54      8.22 o 
  -1   6  11        4.13        6.46      1.83 o 
   0   6  11        6.32        4.69      3.27 o 
   1   6  11       98.47      114.64      5.39 o 
  -8   7  11        1.75        3.36      3.69 o 
  -7   7  11        0.09        0.30      2.24 o 
  -6   7  11      109.22      114.91      7.92 o 
  -5   7  11       23.38       17.61      5.69 o 
  -4   7  11        2.59        7.91      1.83 o 
  -3   7  11       12.55       10.13      3.64 o 
  -2   7  11      116.82      125.17      4.69 o 
  -1   7  11       33.66       37.16      5.67 o 
   0   7  11        7.94        5.21      2.39 o 
   1   7  11       10.08       11.90      4.39 o 
  -8   8  11        4.00       -0.14      1.11 o 
  -7   8  11       60.40       51.94     12.59 o 
  -6   8  11        1.53       -0.84      1.26 o 
  -5   8  11        3.10        4.05      2.28 o 
  -4   8  11        6.43        5.25      4.49 o 
  -3   8  11       22.97       16.90      2.49 o 
  -2   8  11       38.31       32.18      2.29 o 
  -1   8  11        9.69       12.37      2.82 o 
   0   8  11       43.85       38.11      5.15 o 
  -8   9  11        0.40        0.79      1.49 o 
  -7   9  11        1.13        1.63      1.35 o 
  -6   9  11       24.45       16.54      8.54 o 
  -5   9  11       11.92       18.02     10.82 o 
  -4   9  11       44.46       36.87      2.26 o 
  -3   9  11        1.77        1.41      1.40 o 
  -2   9  11        1.43        1.90      2.54 o 
  -1   9  11        0.35       -1.17      1.41 o 
   0   9  11       15.75        7.97      2.11 o 
  -7  10  11        9.46       16.10      4.28 o 
  -6  10  11       13.29        9.31      1.29 o 
  -5  10  11        5.34        2.17      1.02 o 
  -4  10  11        0.02        2.92      1.00 o 
  -3  10  11        1.22        3.38      2.88 o 
  -2  10  11        0.03        1.54      1.21 o 
  -1  10  11        0.86        0.30      1.49 o 
  -6  11  11       34.78       57.21      7.32 o 
  -5  11  11        2.97        5.95      8.42 o 
  -4  11  11        2.59        4.43      1.30 o 
  -3  11  11       18.68       13.35      8.63 o 
  -2  11  11        5.35        5.94      1.30 o 
  -5  12  11        1.52        6.36      3.98 o 
  -4  12  11        8.28       12.74      4.10 o 
  -3  12  11       20.19       27.35      4.76 o 
  -8   0  12        4.78        5.16      2.82 o 
  -7   0  12        0.98        3.27      2.68 o 
  -6   0  12      246.74      278.73     12.70 o 
  -5   0  12        0.27        4.32      3.28 o 
  -4   0  12       71.00       61.70      4.52 o 
  -3   0  12       88.76       96.81      5.29 o 
  -2   0  12        5.49       10.00      4.45 o 
  -1   0  12       22.98       18.35      4.13 o 
   0   0  12       15.45       19.81      5.20 o 
  -8   1  12       22.42       30.85      2.85 o 
  -7   1  12        0.09        2.91      4.27 o 
  -6   1  12       20.72       21.45      2.89 o 
  -5   1  12        0.09        6.65      2.30 o 
  -4   1  12       13.60       14.23      6.84 o 
  -3   1  12       42.00       39.47      3.14 o 
  -2   1  12        4.98        3.99      2.39 o 
  -1   1  12       88.01       79.67      4.62 o 
   0   1  12       35.34       43.16      3.65 o 
  -8   2  12        0.07        5.34      2.55 o 
  -7   2  12       19.57       15.93      2.17 o 
  -6   2  12        7.33        3.14      4.24 o 
  -5   2  12        4.32        6.24      2.88 o 
  -4   2  12        0.09        2.34      2.07 o 
  -3   2  12        0.40        2.15      1.96 o 
  -2   2  12        9.05        8.04      2.43 o 
  -1   2  12        2.46        4.63      7.51 o 
   0   2  12        0.01        0.82      2.28 o 
  -8   3  12        0.01        3.68      2.02 o 
  -7   3  12       10.76       11.66      1.98 o 
  -6   3  12        7.78       10.59      2.24 o 
  -5   3  12        0.41        3.60      2.31 o 
  -4   3  12        4.96        5.93      1.93 o 
  -3   3  12        5.34        4.38      4.79 o 
  -2   3  12        5.33       10.93      2.75 o 
  -1   3  12       17.67       14.98      2.72 o 
  -8   4  12        0.43        1.85      3.02 o 
  -7   4  12        0.24        7.74      2.38 o 
  -6   4  12       11.64       14.74      2.35 o 
  -5   4  12       20.17       19.16      2.30 o 
  -4   4  12        0.00        1.22      1.75 o 
  -3   4  12        5.69        5.22      1.87 o 
  -2   4  12       69.35       74.79      3.94 o 
  -1   4  12        7.40        9.30      2.30 o 
  -8   5  12       28.97       32.99      3.94 o 
  -7   5  12        0.25       -1.90      1.90 o 
  -6   5  12       16.72       19.56      2.38 o 
  -5   5  12       13.44       14.91      3.26 o 
  -4   5  12       31.13       31.75      3.02 o 
  -3   5  12       48.19       46.06      6.00 o 
  -2   5  12       10.22        9.44      2.80 o 
  -1   5  12       82.96       83.08      7.40 o 
  -7   6  12       67.56       68.35     12.71 o 
  -6   6  12        1.30        4.81      2.84 o 
  -5   6  12        0.12        2.69      2.48 o 
  -4   6  12        3.63       -0.20      1.89 o 
  -3   6  12        4.96        4.78      2.02 o 
  -2   6  12       21.39       20.27      2.30 o 
  -1   6  12       29.96       38.97      2.98 o 
  -7   7  12        0.02        3.22      1.66 o 
  -6   7  12       66.19       51.66     15.23 o 
  -5   7  12       15.04        9.78      2.06 o 
  -4   7  12        4.96       -0.37      3.45 o 
  -3   7  12      115.71      119.39     12.42 o 
  -2   7  12        0.13       -0.31      1.83 o 
  -6   8  12        8.21       10.42      2.50 o 
  -5   8  12       62.08       46.34      3.41 o 
  -4   8  12       18.06       21.42      5.16 o 
  -3   8  12        1.99        4.11      3.71 o 
  -5   9  12        0.69       -0.56      4.23 o 
  -4   9  12       34.59       21.46      5.19 o 
  -5   1  13        7.64        7.65      2.44 o 
  -4   1  13       27.48       35.54      4.46 o 
  -5   2  13       51.61       45.65      9.32 o 
                                                 
